# Supplementary material for: ﻿Morphology, taxonomy, biogeography and ecology of Micrasteriasfoliacea Bailey ex Ralfs (Desmidiales, Zygnematophyceae)
Source: PhytoKeys. 2023 May 9;226:33–51. doi: 10.3897/phytokeys.226.103500 (PMC10189646; doi:10.3897/phytokeys.226.103500)
Supplement: XML Treatment for Micrasteriasfoliacea[var.foliacea] [file phytokeys.226.103500-treatment1.xml]

<!DOCTYPE tp:taxon-treatment
  PUBLIC "-//TaxonX//DTD Taxonomic Treatment Publishing DTD v0 20100105//EN" "tax-treatment-NSO.dtd">
<tp:taxon-treatment xmlns:tp="http://www.plazi.org/taxpub"><tp:treatment-meta><kwd-group><label>Taxon classification</label><kwd>
              <named-content content-type="kingdom">Plantae</named-content>
            </kwd><kwd>
              <named-content content-type="order">Desmidiales</named-content>
            </kwd><kwd>
              <named-content content-type="family">Desmidiaceae</named-content>
            </kwd></kwd-group><mixed-citation publication-type="journal"><person-group><name><surname>Levanets</surname><given-names>Anatoliy</given-names></name><name><surname>Janse van Vuuren</surname><given-names>Sanet</given-names></name></person-group><article-title>﻿Morphology, taxonomy, biogeography and ecology of <italic><tp:taxon-name><tp:taxon-name-part taxon-name-part-type="genus" reg="Micrasterias">Micrasterias</tp:taxon-name-part><tp:taxon-name-part taxon-name-part-type="species" reg="foliacea">foliacea</tp:taxon-name-part></tp:taxon-name></italic> Bailey ex Ralfs (<tp:taxon-name><tp:taxon-name-part taxon-name-part-type="genus" reg="Desmidiales">Desmidiales</tp:taxon-name-part></tp:taxon-name>, <tp:taxon-name><tp:taxon-name-part taxon-name-part-type="genus" reg="Zygnematophyceae">Zygnematophyceae</tp:taxon-name-part></tp:taxon-name>)</article-title><source>PhytoKeys</source><day>09</day><month>05</month><year>2023</year><volume>226</volume><fpage>33</fpage><lpage>51</lpage><pub-id pub-id-type="doi">10.3897/phytokeys.226.103500</pub-id></mixed-citation></tp:treatment-meta><tp:nomenclature><label>﻿1.</label><tp:taxon-name><object-id xmlns:xlink="http://www.w3.org/1999/xlink" content-type="arpha" xlink:type="simple">835C972E-F12B-5487-9499-0602066C39FF</object-id><tp:taxon-name-part taxon-name-part-type="genus" reg="Micrasterias">Micrasterias</tp:taxon-name-part><tp:taxon-name-part taxon-name-part-type="species" reg="foliacea">foliacea</tp:taxon-name-part><tp:taxon-name-part taxon-name-part-type="infraspecific-rank">[var.</tp:taxon-name-part><tp:taxon-name-part taxon-name-part-type="variety" reg="foliacea">foliacea</tp:taxon-name-part>]
          </tp:taxon-name><tp:taxon-authority> Bailey ex Ralfs, 1848</tp:taxon-authority><tp:nomenclature-citation-list><tp:nomenclature-citation><tp:taxon-name>
                <tp:taxon-name-part taxon-name-part-type="genus" reg="Micrasterias">Micrasterias</tp:taxon-name-part>
                <tp:taxon-name-part taxon-name-part-type="species" reg="foliacea">foliacea</tp:taxon-name-part>
              </tp:taxon-name><comment>[var. <tp:taxon-name><tp:taxon-name-part taxon-name-part-type="genus" reg="Micrasterias"/><tp:taxon-name-part taxon-name-part-type="species" reg="foliacea"/><tp:taxon-name-part taxon-name-part-type="variety" reg="foliacea">foliacea</tp:taxon-name-part></tp:taxon-name>] Bailey ex Ralfs, 1848. “The British <tp:taxon-name><tp:taxon-name-part taxon-name-part-type="genus" reg="Desmidiaceae">Desmidiaceae</tp:taxon-name-part></tp:taxon-name>”: 210, tab. 35, fig. 3.</comment></tp:nomenclature-citation></tp:nomenclature-citation-list></tp:nomenclature><tp:treatment-sec sec-type="Synonyms" id="SECID0E1GAC"><title>Synonyms.</title><p><italic><tp:taxon-name><tp:taxon-name-part taxon-name-part-type="genus" reg="Micrasterias">M.</tp:taxon-name-part><tp:taxon-name-part taxon-name-part-type="species" reg="foliacea">foliacea</tp:taxon-name-part></tp:taxon-name></italic> Bailey <italic>in lit. cum icone</italic> 1847; <italic><tp:taxon-name><tp:taxon-name-part taxon-name-part-type="genus" reg="Micrasterias">M.</tp:taxon-name-part><tp:taxon-name-part taxon-name-part-type="species" reg="foliacea">foliacea</tp:taxon-name-part></tp:taxon-name></italic> Bailey ex Ralfs f. α typica Turner, 1892. “<tp:taxon-name><tp:taxon-name-part taxon-name-part-type="order">Algae</tp:taxon-name-part></tp:taxon-name> Aquae Dulcis Indiae Orientalis”: 94, tab. 6, figs 12–14; <tp:taxon-name><tp:taxon-name-part taxon-name-part-type="genus" reg="Micrasterias">M.</tp:taxon-name-part><tp:taxon-name-part taxon-name-part-type="species" reg="foliacea">foliacea</tp:taxon-name-part><tp:taxon-name-part taxon-name-part-type="authority">Bailey ex Ralfs</tp:taxon-name-part><tp:taxon-name-part taxon-name-part-type="infraspecific-rank">var.</tp:taxon-name-part><tp:taxon-name-part taxon-name-part-type="variety" reg="granulifera">granulifera</tp:taxon-name-part></tp:taxon-name> J.A. Cushman, 1908. “Rhodora” 10(114): 111.</p><p>The earliest description of <tp:taxon-name><tp:taxon-name-part taxon-name-part-type="genus" reg="Micrasterias">M.</tp:taxon-name-part><tp:taxon-name-part taxon-name-part-type="species" reg="foliacea">foliacea</tp:taxon-name-part><tp:taxon-name-part taxon-name-part-type="infraspecific-rank">var.</tp:taxon-name-part><tp:taxon-name-part taxon-name-part-type="variety" reg="granulifera">granulifera</tp:taxon-name-part></tp:taxon-name> by <xref ref-type="bibr" rid="B9">Cushman (1908)</xref> is doubtful, and no drawings or micrographs were provided. <xref ref-type="bibr" rid="B9">Cushman (1908)</xref> indicated that var. <tp:taxon-name><tp:taxon-name-part taxon-name-part-type="genus" reg="Micrasterias"/><tp:taxon-name-part taxon-name-part-type="species" reg="granulifera"/><tp:taxon-name-part taxon-name-part-type="variety" reg="granulifera">granulifera</tp:taxon-name-part></tp:taxon-name> is similar to the type, but in addition the surface is covered with large irregularly disposed granules. Later, <xref ref-type="bibr" rid="B29">Krieger (1939)</xref> classified this variety as a synonym of the type variety, which is currently accepted.</p></tp:treatment-sec><tp:treatment-sec sec-type="Morphology" id="SECID0E6JAC"><title>Morphology.</title><p>Fig. <xref ref-type="fig" rid="F1">1</xref> illustrates the morphology of <tp:taxon-name><tp:taxon-name-part taxon-name-part-type="genus" reg="Micrasterias">M.</tp:taxon-name-part><tp:taxon-name-part taxon-name-part-type="species" reg="foliacea">foliacea</tp:taxon-name-part><tp:taxon-name-part taxon-name-part-type="infraspecific-rank">var.</tp:taxon-name-part><tp:taxon-name-part taxon-name-part-type="variety" reg="foliacea">foliacea</tp:taxon-name-part></tp:taxon-name> found in the Mozambique samples. It is the only species of <italic><tp:taxon-name><tp:taxon-name-part taxon-name-part-type="genus" reg="Micrasterias">Micrasterias</tp:taxon-name-part></tp:taxon-name></italic> where the cells are permanently attached to each other to form a ribbon-like chain, which may consist of 2–100 cells. The cells are nearly square (sub-quadrate) with deep constrictions at the sinus. Each semicell is sub-divided into three lobes, two of which are lateral and the third apical (polar). The lateral lobes are further sub-divided into smaller lobes and lobules by means of incisions of various depths. The polar lobes are narrow with a pair of pointed extensions at each end. The polar extensions interlock where neighbouring cells are attached to each other. The cells are 70–80 µm in length and 65–80 µm wide (isthmus 13–16 µm). The morphology of specimens in our samples corresponds to the original description by <xref ref-type="bibr" rid="B53">Ralfs (1848)</xref> and later descriptions, such as those provided by <xref ref-type="bibr" rid="B27">Kim (2013)</xref> and <xref ref-type="bibr" rid="B55">Ribeiro et al. (2015)</xref>.</p><fig id="F1" position="float" orientation="portrait"><object-id xmlns:xlink="http://www.w3.org/1999/xlink" content-type="doi" xlink:type="simple">10.3897/phytokeys.226.103500.figure1</object-id><object-id xmlns:xlink="http://www.w3.org/1999/xlink" content-type="arpha" xlink:type="simple">22344F0C-A446-563A-B404-264EE0496C8F</object-id><label>Figure 1.</label><caption><p>Morphology of <tp:taxon-name><tp:taxon-name-part taxon-name-part-type="genus" reg="Micrasterias">M.</tp:taxon-name-part><tp:taxon-name-part taxon-name-part-type="species" reg="foliacea">foliacea</tp:taxon-name-part><tp:taxon-name-part taxon-name-part-type="infraspecific-rank">var.</tp:taxon-name-part><tp:taxon-name-part taxon-name-part-type="variety" reg="foliacea">foliacea</tp:taxon-name-part></tp:taxon-name> found in samples from Mozambique <bold>A</bold> six cells illustrating chain formation <bold>B</bold> two adjacent cells indicating the interlocking polar extensions <bold>C</bold> morphology of a single cell. Scale bars: 30 µm.</p></caption><graphic xmlns:xlink="http://www.w3.org/1999/xlink" xlink:href="phytokeys-226-033_article-103500__-g001.jpg" position="float" orientation="portrait" xlink:type="simple" id="oo_847712.jpg"><uri content-type="original_file" xlink:type="simple">https://binary.pensoft.net/fig/847712</uri></graphic></fig><p>A description of <xref ref-type="bibr" rid="B35">Ling and Taylor (2000)</xref> of a form of <italic><tp:taxon-name><tp:taxon-name-part taxon-name-part-type="genus" reg="Micrasterias">M.</tp:taxon-name-part><tp:taxon-name-part taxon-name-part-type="species" reg="foliacea">foliacea</tp:taxon-name-part></tp:taxon-name></italic> recorded from the Northern Territories in Australia indicated a simpler form with less divided lateral lobes and one, instead of the usual two, triangular process on the face of the polar lobe. Cell length without processes was 66–67 μm, and with processes 91–95 μm; width was 102–109 μm; apex 38–43 μm and isthmus 14–15 μm.</p></tp:treatment-sec><tp:treatment-sec sec-type="distribution" id="SECID0ECNAC"><title>Distribution.</title><p>A map, illustrating the geographical distribution of <italic><tp:taxon-name><tp:taxon-name-part taxon-name-part-type="genus" reg="Micrasterias">M.</tp:taxon-name-part><tp:taxon-name-part taxon-name-part-type="species" reg="foliacea">foliacea</tp:taxon-name-part></tp:taxon-name></italic>, is presented in Fig. <xref ref-type="fig" rid="F2">2</xref>. This figure shows that variety <italic><tp:taxon-name><tp:taxon-name-part taxon-name-part-type="genus" reg="Micrasterias"/><tp:taxon-name-part taxon-name-part-type="species" reg="foliacea">foliacea</tp:taxon-name-part></tp:taxon-name></italic> (type) is widely distributed, being present on most continents. It is, however, only recorded from the eastern side of North America and, surprisingly, it is completely absent from European countries. <xref ref-type="bibr" rid="B47">Palamar-Mordvintseva (1984)</xref> speculated that this species can possibly be found in future in the rice fields of southern Ukraine, but according to the general known distribution of this species it is doubtful that this statement is true. A detailed list, with references, of all localities where this variety was found is presented in Suppl. material <xref ref-type="supplementary-material" rid="S1">1</xref>.</p><fig id="F2" position="float" orientation="portrait"><object-id xmlns:xlink="http://www.w3.org/1999/xlink" content-type="doi" xlink:type="simple">10.3897/phytokeys.226.103500.figure2</object-id><object-id xmlns:xlink="http://www.w3.org/1999/xlink" content-type="arpha" xlink:type="simple">43B1872D-2924-53A8-8B09-EC60C5A18D8A</object-id><label>Figure 2.</label><caption><p>Worldwide distribution of different varieties of <italic><tp:taxon-name><tp:taxon-name-part taxon-name-part-type="genus" reg="Micrasterias">Micrasterias</tp:taxon-name-part><tp:taxon-name-part taxon-name-part-type="species" reg="foliacea">foliacea</tp:taxon-name-part></tp:taxon-name></italic>.</p></caption><graphic xmlns:xlink="http://www.w3.org/1999/xlink" xlink:href="phytokeys-226-033_article-103500__-g002.jpg" position="float" orientation="portrait" xlink:type="simple" id="oo_847713.jpg"><uri content-type="original_file" xlink:type="simple">https://binary.pensoft.net/fig/847713</uri></graphic></fig></tp:treatment-sec><tp:treatment-sec sec-type="habitat" id="SECID0EBPAC"><title>Habitat and ecology.</title><p>From intensive literature searches it is clear that the habitats of free-living <italic><tp:taxon-name><tp:taxon-name-part taxon-name-part-type="genus" reg="Micrasterias">M.</tp:taxon-name-part><tp:taxon-name-part taxon-name-part-type="species" reg="foliacea">foliacea</tp:taxon-name-part></tp:taxon-name></italic> are exceptionally diverse. It can be found in plankton and periphyton of a variety of different lentic and lotic water bodies. Lentic (stagnant) water bodies include wetlands, marshes, various types of swamps (e.g., peat swamps) and ponds (including irrigation and oxidation ponds, rainwater ponds, rock ponds, fishponds, and small ponds in botanical gardens), reservoirs, deltas, floodplains, lagoons and lakes (including crater lakes), flooded savannahs and meadows, and in ditches associated with paddy (rice) fields. It is most common in small and shallow (&lt;1 to 2 m) ponds, but it was also occasionally found at the embankments of larger standing water bodies, e.g., Lake Laguna de Bay in the Philippines (4–6 m deep; <xref ref-type="bibr" rid="B3">Behre 1956</xref>). Lotic habitats include cobbles, streams, rivers, and irrigation canals. In addition, it was also recorded from a tropical estuarine mangrove swamp in Nigeria with high conductivity levels (Table <xref ref-type="table" rid="T1">1</xref>; <xref ref-type="bibr" rid="B68">Ubong et al. 2017</xref>). In these habitats, it often occurs between floating algal masses. In terrestrial habitats it may be found amongst moist mosses, growing on the surface of rocks, or inhabiting wet soils.</p><table-wrap id="T1" position="float" orientation="portrait"><label>Table 1.</label><caption><p>Physico-chemical properties of waterbodies throughout the world in which <tp:taxon-name><tp:taxon-name-part taxon-name-part-type="genus" reg="Micrasterias">M.</tp:taxon-name-part><tp:taxon-name-part taxon-name-part-type="species" reg="foliacea">foliacea</tp:taxon-name-part><tp:taxon-name-part taxon-name-part-type="infraspecific-rank">var.</tp:taxon-name-part><tp:taxon-name-part taxon-name-part-type="variety" reg="foliacea">foliacea</tp:taxon-name-part></tp:taxon-name> was found.</p></caption><table id="TID0EHDAI" rules="all"><tbody><tr><th rowspan="1" colspan="1">Environmental variable</th><th rowspan="1" colspan="1">Value/Ranges</th><th rowspan="1" colspan="1">Country</th><th rowspan="1" colspan="1">Reference</th></tr><tr><td rowspan="23" colspan="1">pH</td><td rowspan="1" colspan="1">6.6</td><td rowspan="1" colspan="1">Cambodia</td><td rowspan="1" colspan="1">
                    <xref ref-type="bibr" rid="B19">Hirano 1972</xref>
                  </td></tr><tr><td rowspan="1" colspan="1">4.7–5.3</td><td rowspan="1" colspan="1">Malaysia</td><td rowspan="1" colspan="1">
                    <xref ref-type="bibr" rid="B54">Ratnasabapathy and Kumano 1974</xref>
                  </td></tr><tr><td rowspan="1" colspan="1">5.78±0.76, 6.10±0.44, 6.12±0.74</td><td rowspan="1" colspan="1">Malaysia</td><td rowspan="1" colspan="1">
                    <xref ref-type="bibr" rid="B42">Noor et al. 2012</xref>
                  </td></tr><tr><td rowspan="1" colspan="1">8.0</td><td rowspan="1" colspan="1">Philippines</td><td rowspan="1" colspan="1">
                    <xref ref-type="bibr" rid="B3">Behre 1956</xref>
                  </td></tr><tr><td rowspan="1" colspan="1">5.0–5.5</td><td rowspan="1" colspan="1">Sumatra</td><td rowspan="1" colspan="1">
                    <xref ref-type="bibr" rid="B59">Scott and Prescott 1961</xref>
                  </td></tr><tr><td rowspan="1" colspan="1">6.3–6.8</td><td rowspan="1" colspan="1">Russia</td><td rowspan="1" colspan="1">
                    <xref ref-type="bibr" rid="B16">Gontcharov 1997</xref>
                  </td></tr><tr><td rowspan="1" colspan="1">5.6–7.5</td><td rowspan="1" colspan="1">South Korea</td><td rowspan="1" colspan="1">
                    <xref ref-type="bibr" rid="B28">Kim 2014</xref>
                  </td></tr><tr><td rowspan="1" colspan="1">5.6, 5.9</td><td rowspan="1" colspan="1">Thailand</td><td rowspan="1" colspan="1">
                    <xref ref-type="bibr" rid="B40">Ngearnpat et al. 2008</xref>
                  </td></tr><tr><td rowspan="1" colspan="1">7.42±0.11</td><td rowspan="1" colspan="1">Thailand</td><td rowspan="1" colspan="1">
                    <xref ref-type="bibr" rid="B49">Prasertsin and Peerepornpisal 2018</xref>
                  </td></tr><tr><td rowspan="1" colspan="1">7.6–8.3</td><td rowspan="1" colspan="1">India</td><td rowspan="1" colspan="1">
                    <xref ref-type="bibr" rid="B13">Ecology and biodiversity of Lower Ganga River basin 2012</xref>
                  </td></tr><tr><td rowspan="1" colspan="1">6.5–7.0</td><td rowspan="1" colspan="1">India</td><td rowspan="1" colspan="1"><xref ref-type="bibr" rid="B26">Kalita et al. 2016</xref>,</td></tr><tr><td rowspan="1" colspan="1">5.7–6.8 (open water), 5.2 (littoral vegetation)</td><td rowspan="1" colspan="1">Zambia</td><td rowspan="1" colspan="1">
                    <xref ref-type="bibr" rid="B63">Thomasson 1966</xref>
                  </td></tr><tr><td rowspan="1" colspan="1">6.3</td><td rowspan="1" colspan="1">Congo</td><td rowspan="1" colspan="1">
                    <xref ref-type="bibr" rid="B69">Van Oye 1953</xref>
                  </td></tr><tr><td rowspan="1" colspan="1">8.0</td><td rowspan="1" colspan="1">Nigeria</td><td rowspan="1" colspan="1">
                    <xref ref-type="bibr" rid="B68">Ubong et al. 2017</xref>
                  </td></tr><tr><td rowspan="1" colspan="1">6.2</td><td rowspan="1" colspan="1">South Africa</td><td rowspan="1" colspan="1">
                    <xref ref-type="bibr" rid="B7">Claassen 1982</xref>
                  </td></tr><tr><td rowspan="1" colspan="1">8.15</td><td rowspan="1" colspan="1">Nigeria</td><td rowspan="1" colspan="1">
                    <xref ref-type="bibr" rid="B1">Ali et al. 2016</xref>
                  </td></tr><tr><td rowspan="1" colspan="1">6.0</td><td rowspan="1" colspan="1">India</td><td rowspan="1" colspan="1"><xref ref-type="bibr" rid="B10">Das and Keshri 2013</xref>, <xref ref-type="bibr" rid="B11">2016</xref></td></tr><tr><td rowspan="1" colspan="1">6.44</td><td rowspan="1" colspan="1">Botswana</td><td rowspan="1" colspan="1">
                    <xref ref-type="bibr" rid="B71">Williamson and Marazzi 2013</xref>
                  </td></tr><tr><td rowspan="1" colspan="1">5.7, 8.1</td><td rowspan="1" colspan="1">USA</td><td rowspan="1" colspan="1">
                    <xref ref-type="bibr" rid="B46">Oyadomari 2013</xref>
                  </td></tr><tr><td rowspan="1" colspan="1">5.4</td><td rowspan="1" colspan="1">Brazil</td><td rowspan="1" colspan="1">
                    <xref ref-type="bibr" rid="B64">Thomasson 1977</xref>
                  </td></tr><tr><td rowspan="1" colspan="1">5.5</td><td rowspan="1" colspan="1">Suriname</td><td rowspan="1" colspan="1">
                    <xref ref-type="bibr" rid="B31">Leentvaar 1975</xref>
                  </td></tr><tr><td rowspan="1" colspan="1">5.26–5.83</td><td rowspan="1" colspan="1">Australia</td><td rowspan="1" colspan="1">
                    <xref ref-type="bibr" rid="B65">Thomasson 1986</xref>
                  </td></tr><tr><td rowspan="1" colspan="1">6.8–7.2</td><td rowspan="1" colspan="1">USA</td><td rowspan="1" colspan="1">
                    <xref ref-type="bibr" rid="B41">Ngo et al. 1986–1987</xref>
                  </td></tr><tr><td rowspan="16" colspan="1">Water temperature (°C)</td><td rowspan="1" colspan="1">26.8</td><td rowspan="1" colspan="1">Cambodia</td><td rowspan="1" colspan="1">
                    <xref ref-type="bibr" rid="B19">Hirano 1972</xref>
                  </td></tr><tr><td rowspan="1" colspan="1">23.8–26.9 (running water) 23.4–33.4 (still water)</td><td rowspan="1" colspan="1">Malaysia</td><td rowspan="1" colspan="1">
                    <xref ref-type="bibr" rid="B54">Ratnasabapathy and Kumano 1974</xref>
                  </td></tr><tr><td rowspan="1" colspan="1">27.01±4.2, 27.22±3.96, 27.33±4.87</td><td rowspan="1" colspan="1">Malaysia</td><td rowspan="1" colspan="1">
                    <xref ref-type="bibr" rid="B42">Noor et al. 2012</xref>
                  </td></tr><tr><td rowspan="1" colspan="1">8, 10, 21</td><td rowspan="1" colspan="1">India</td><td rowspan="1" colspan="1">
                    <xref ref-type="bibr" rid="B11">Das and Keshri 2016</xref>
                  </td></tr><tr><td rowspan="1" colspan="1">22–26</td><td rowspan="1" colspan="1">Russia</td><td rowspan="1" colspan="1">
                    <xref ref-type="bibr" rid="B16">Gontcharov 1997</xref>
                  </td></tr><tr><td rowspan="1" colspan="1">29.1, 32.2</td><td rowspan="1" colspan="1">Thailand</td><td rowspan="1" colspan="1">
                    <xref ref-type="bibr" rid="B40">Ngearnpat et al. 2008</xref>
                  </td></tr><tr><td rowspan="1" colspan="1">30±0.71</td><td rowspan="1" colspan="1">Thailand</td><td rowspan="1" colspan="1">
                    <xref ref-type="bibr" rid="B49">Prasertsin and Peerepornpisal 2018</xref>
                  </td></tr><tr><td rowspan="1" colspan="1">18.6–30.4</td><td rowspan="1" colspan="1">India</td><td rowspan="1" colspan="1">
                    <xref ref-type="bibr" rid="B13">Ecology and biodiversity of Lower Ganga River basin 2012</xref>
                  </td></tr><tr><td rowspan="1" colspan="1">17.8–30.2</td><td rowspan="1" colspan="1">India</td><td rowspan="1" colspan="1">
                    <xref ref-type="bibr" rid="B26">Kalita et al. 2016</xref>
                  </td></tr><tr><td rowspan="1" colspan="1">35</td><td rowspan="1" colspan="1">Guinea</td><td rowspan="1" colspan="1">
                    <xref ref-type="bibr" rid="B5">Bourrelly 1975</xref>
                  </td></tr><tr><td rowspan="1" colspan="1">23–24</td><td rowspan="1" colspan="1">USA</td><td rowspan="1" colspan="1">
                    <xref ref-type="bibr" rid="B46">Oyadomari 2013</xref>
                  </td></tr><tr><td rowspan="1" colspan="1">28.5–31.1</td><td rowspan="1" colspan="1">Australia</td><td rowspan="1" colspan="1">
                    <xref ref-type="bibr" rid="B65">Thomasson 1986</xref>
                  </td></tr><tr><td rowspan="1" colspan="1">10</td><td rowspan="1" colspan="1">India</td><td rowspan="1" colspan="1">
                    <xref ref-type="bibr" rid="B10">Das and Keshri 2013</xref>
                  </td></tr><tr><td rowspan="1" colspan="1">21.6</td><td rowspan="1" colspan="1">Botswana</td><td rowspan="1" colspan="1">
                    <xref ref-type="bibr" rid="B71">Williamson and Marazzi 2013</xref>
                  </td></tr><tr><td rowspan="1" colspan="1">33.46</td><td rowspan="1" colspan="1">Nigeria</td><td rowspan="1" colspan="1">
                    <xref ref-type="bibr" rid="B1">Ali et al. 2016</xref>
                  </td></tr><tr><td rowspan="1" colspan="1">26.17</td><td rowspan="1" colspan="1">Nigeria</td><td rowspan="1" colspan="1">
                    <xref ref-type="bibr" rid="B68">Ubong et al. 2017</xref>
                  </td></tr><tr><td rowspan="9" colspan="1">Conductivity (μS/cm)</td><td rowspan="1" colspan="1">31.88±17, 33.88±12, 34.75±19</td><td rowspan="1" colspan="1">Malaysia</td><td rowspan="1" colspan="1">
                    <xref ref-type="bibr" rid="B42">Noor et al. 2012</xref>
                  </td></tr><tr><td rowspan="1" colspan="1">36–55, 44–108</td><td rowspan="1" colspan="1">South Korea</td><td rowspan="1" colspan="1">
                    <xref ref-type="bibr" rid="B28">Kim 2014</xref>
                  </td></tr><tr><td rowspan="1" colspan="1">315, 327</td><td rowspan="1" colspan="1">Thailand</td><td rowspan="1" colspan="1">
                    <xref ref-type="bibr" rid="B40">Ngearnpat et al. 2008</xref>
                  </td></tr><tr><td rowspan="1" colspan="1">15, 6</td><td rowspan="1" colspan="1">USA</td><td rowspan="1" colspan="1">
                    <xref ref-type="bibr" rid="B46">Oyadomari 2013</xref>
                  </td></tr><tr><td rowspan="1" colspan="1">23–58</td><td rowspan="1" colspan="1">Australia</td><td rowspan="1" colspan="1">
                    <xref ref-type="bibr" rid="B65">Thomasson 1986</xref>
                  </td></tr><tr><td rowspan="1" colspan="1">76.0</td><td rowspan="1" colspan="1">Botswana</td><td rowspan="1" colspan="1">
                    <xref ref-type="bibr" rid="B71">Williamson and Marazzi 2013</xref>
                  </td></tr><tr><td rowspan="1" colspan="1">74.34</td><td rowspan="1" colspan="1">Nigeria</td><td rowspan="1" colspan="1">
                    <xref ref-type="bibr" rid="B1">Ali et al. 2016</xref>
                  </td></tr><tr><td rowspan="1" colspan="1">49993.33 ± 634.09</td><td rowspan="1" colspan="1">Nigeria</td><td rowspan="1" colspan="1">
                    <xref ref-type="bibr" rid="B68">Ubong et al. 2017</xref>
                  </td></tr><tr><td rowspan="1" colspan="1">94.80±2.39</td><td rowspan="1" colspan="1">Thailand</td><td rowspan="1" colspan="1">
                    <xref ref-type="bibr" rid="B49">Prasertsin and Peerepornpisal 2018</xref>
                  </td></tr><tr><td rowspan="7" colspan="1">Dissolved oxygen (mg/L)</td><td rowspan="1" colspan="1">2.35±2.62, 3.16±2.22, 3.44±2.76</td><td rowspan="1" colspan="1">Malaysia</td><td rowspan="1" colspan="1">
                    <xref ref-type="bibr" rid="B42">Noor et al. 2012</xref>
                  </td></tr><tr><td rowspan="1" colspan="1">4.2, 8.0</td><td rowspan="1" colspan="1">Thailand</td><td rowspan="1" colspan="1">
                    <xref ref-type="bibr" rid="B40">Ngearnpat et al. 2008</xref>
                  </td></tr><tr><td rowspan="1" colspan="1">3.69–6.67</td><td rowspan="1" colspan="1">Australia</td><td rowspan="1" colspan="1">
                    <xref ref-type="bibr" rid="B65">Thomasson 1986</xref>
                  </td></tr><tr><td rowspan="1" colspan="1">1.70</td><td rowspan="1" colspan="1">Botswana</td><td rowspan="1" colspan="1">
                    <xref ref-type="bibr" rid="B71">Williamson and Marazzi 2013</xref>
                  </td></tr><tr><td rowspan="1" colspan="1">5.74</td><td rowspan="1" colspan="1">Nigeria</td><td rowspan="1" colspan="1">
                    <xref ref-type="bibr" rid="B1">Ali et al. 2016</xref>
                  </td></tr><tr><td rowspan="1" colspan="1">6.12</td><td rowspan="1" colspan="1">Nigeria</td><td rowspan="1" colspan="1">
                    <xref ref-type="bibr" rid="B68">Ubong et al. 2017</xref>
                  </td></tr><tr><td rowspan="1" colspan="1">7.10±0.79</td><td rowspan="1" colspan="1">Thailand</td><td rowspan="1" colspan="1">
                    <xref ref-type="bibr" rid="B49">Prasertsin and Peerepornpisal 2018</xref>
                  </td></tr><tr><td rowspan="3" colspan="1">Alkalinity (meq/L)</td><td rowspan="1" colspan="1">0.038–0.082</td><td rowspan="1" colspan="1">Australia</td><td rowspan="1" colspan="1">
                    <xref ref-type="bibr" rid="B65">Thomasson 1986</xref>
                  </td></tr><tr><td rowspan="1" colspan="1">2.53</td><td rowspan="1" colspan="1">Nigeria</td><td rowspan="1" colspan="1">
                    <xref ref-type="bibr" rid="B1">Ali et al. 2016</xref>
                  </td></tr><tr><td rowspan="1" colspan="1">149.00±2.65</td><td rowspan="1" colspan="1">Thailand</td><td rowspan="1" colspan="1">
                    <xref ref-type="bibr" rid="B49">Prasertsin and Peerepornpisal 2018</xref>
                  </td></tr><tr><td rowspan="1" colspan="1">Total alkalinity (mg/L)</td><td rowspan="1" colspan="1">11, 11.5</td><td rowspan="1" colspan="1">Thailand</td><td rowspan="1" colspan="1">
                    <xref ref-type="bibr" rid="B40">Ngearnpat et al. 2008</xref>
                  </td></tr><tr><td rowspan="2" colspan="1">Phosphate-phosphorus (mg/L)</td><td rowspan="1" colspan="1">0.13±0.28 0.15±0.39 0.18±0.45</td><td rowspan="1" colspan="1">Malaysia</td><td rowspan="1" colspan="1">
                    <xref ref-type="bibr" rid="B42">Noor et al. 2012</xref>
                  </td></tr><tr><td rowspan="1" colspan="1">0.66</td><td rowspan="1" colspan="1">Nigeria</td><td rowspan="1" colspan="1">
                    <xref ref-type="bibr" rid="B1">Ali et al. 2016</xref>
                  </td></tr><tr><td rowspan="1" colspan="1">Soluble Reactive Phosphate (mg/L)</td><td rowspan="1" colspan="1">0.52±0.28</td><td rowspan="1" colspan="1">Thailand</td><td rowspan="1" colspan="1">
                    <xref ref-type="bibr" rid="B49">Prasertsin and Peerepornpisal 2018</xref>
                  </td></tr><tr><td rowspan="2" colspan="1">Nitrate-nitrogen (mg/L)</td><td rowspan="1" colspan="1">0.15±0.1 0.15±0.2 0.18±0.2</td><td rowspan="1" colspan="1">Malaysia</td><td rowspan="1" colspan="1">
                    <xref ref-type="bibr" rid="B42">Noor et al. 2012</xref>
                  </td></tr><tr><td rowspan="1" colspan="1">12.63</td><td rowspan="1" colspan="1">Nigeria</td><td rowspan="1" colspan="1">
                    <xref ref-type="bibr" rid="B1">Ali et al. 2016</xref>
                  </td></tr><tr><td rowspan="4" colspan="1">Turbidity (NTU)</td><td rowspan="1" colspan="1">1.6</td><td rowspan="1" colspan="1">Botswana</td><td rowspan="1" colspan="1">
                    <xref ref-type="bibr" rid="B71">Williamson and Marazzi 2013</xref>
                  </td></tr><tr><td rowspan="1" colspan="1">0.46</td><td rowspan="1" colspan="1">Nigeria</td><td rowspan="1" colspan="1">
                    <xref ref-type="bibr" rid="B1">Ali et al. 2016</xref>
                  </td></tr><tr><td rowspan="1" colspan="1">25.55</td><td rowspan="1" colspan="1">Nigeria</td><td rowspan="1" colspan="1">
                    <xref ref-type="bibr" rid="B68">Ubong et al. 2017</xref>
                  </td></tr><tr><td rowspan="1" colspan="1">8.07±1.7</td><td rowspan="1" colspan="1">Thailand</td><td rowspan="1" colspan="1">
                    <xref ref-type="bibr" rid="B49">Prasertsin and Peerepornpisal 2018</xref>
                  </td></tr></tbody></table></table-wrap><p>Besides being free-living, it can also be found as epiphytes on aquatic plants (<xref ref-type="bibr" rid="B23">Jena and Adhikary 2011</xref>). It is frequently found living on <italic><tp:taxon-name><tp:taxon-name-part taxon-name-part-type="genus" reg="Utricularia">Utricularia</tp:taxon-name-part></tp:taxon-name></italic> species, such as <italic><tp:taxon-name><tp:taxon-name-part taxon-name-part-type="genus" reg="Utricularia">U.</tp:taxon-name-part><tp:taxon-name-part taxon-name-part-type="species" reg="flexuosa">flexuosa</tp:taxon-name-part></tp:taxon-name></italic> (<xref ref-type="bibr" rid="B36">Lütkemüller 1900</xref>; <xref ref-type="bibr" rid="B67">Turner 1892</xref>) and <italic><tp:taxon-name><tp:taxon-name-part taxon-name-part-type="genus" reg="Utricularia">U.</tp:taxon-name-part><tp:taxon-name-part taxon-name-part-type="species" reg="fasciculata">fasciculata</tp:taxon-name-part></tp:taxon-name></italic> (<xref ref-type="bibr" rid="B67">Turner 1892</xref>). It was also found on leaves of <italic><tp:taxon-name><tp:taxon-name-part taxon-name-part-type="genus" reg="Hymenachne">Hymenachne</tp:taxon-name-part><tp:taxon-name-part taxon-name-part-type="species" reg="amplexicaulis">amplexicaulis</tp:taxon-name-part></tp:taxon-name></italic> (<xref ref-type="bibr" rid="B57">Salazár Pereira 1991</xref>; <xref ref-type="bibr" rid="B56">Salazar 2006/2007</xref>) and the stems and roots of submerged <italic><tp:taxon-name><tp:taxon-name-part taxon-name-part-type="genus" reg="Ipomaea">Ipomaea</tp:taxon-name-part><tp:taxon-name-part taxon-name-part-type="species" reg="reptans">reptans</tp:taxon-name-part></tp:taxon-name></italic> (<xref ref-type="bibr" rid="B5">Bourrelly 1975</xref>). It was common in samples that were obtained when the roots of <italic><tp:taxon-name><tp:taxon-name-part taxon-name-part-type="genus" reg="Eichhornia">Eichhornia</tp:taxon-name-part><tp:taxon-name-part taxon-name-part-type="species" reg="crassipes">crassipes</tp:taxon-name-part></tp:taxon-name></italic>, <italic><tp:taxon-name><tp:taxon-name-part taxon-name-part-type="genus" reg="Pistia">Pistia</tp:taxon-name-part><tp:taxon-name-part taxon-name-part-type="species" reg="stratiotes">stratiotes</tp:taxon-name-part></tp:taxon-name></italic>, <italic><tp:taxon-name><tp:taxon-name-part taxon-name-part-type="genus" reg="Salvinia">Salvinia</tp:taxon-name-part><tp:taxon-name-part taxon-name-part-type="species" reg="molesta">molesta</tp:taxon-name-part></tp:taxon-name></italic> and submerged aquatic macrophytes were squeezed out (<xref ref-type="bibr" rid="B4">Bicudo and Sormus 1982</xref>; <xref ref-type="bibr" rid="B52">Rai et al. 2008</xref>; <xref ref-type="bibr" rid="B48">Paudel 2017</xref>). The species was also found in the stomachs of catfish <italic><tp:taxon-name><tp:taxon-name-part taxon-name-part-type="genus" reg="Synodontis">Synodontis</tp:taxon-name-part><tp:taxon-name-part taxon-name-part-type="species" reg="schall">schall</tp:taxon-name-part></tp:taxon-name></italic> and <italic><tp:taxon-name><tp:taxon-name-part taxon-name-part-type="genus" reg="Synodontis">S.</tp:taxon-name-part><tp:taxon-name-part taxon-name-part-type="species" reg="nigrita">nigrita</tp:taxon-name-part></tp:taxon-name></italic> (<xref ref-type="bibr" rid="B30">Lalèyè et al. 2006</xref>).</p><p>A variety of aquatic plants inhabit waters in which <tp:taxon-name><tp:taxon-name-part taxon-name-part-type="genus" reg="Micrasterias">M.</tp:taxon-name-part><tp:taxon-name-part taxon-name-part-type="species" reg="foliacea">foliacea</tp:taxon-name-part><tp:taxon-name-part taxon-name-part-type="infraspecific-rank">var.</tp:taxon-name-part><tp:taxon-name-part taxon-name-part-type="variety" reg="foliacea">foliacea</tp:taxon-name-part></tp:taxon-name> was found. Shallow water was often dominated by species of <italic><tp:taxon-name><tp:taxon-name-part taxon-name-part-type="genus" reg="Nymphaea">Nymphaea</tp:taxon-name-part></tp:taxon-name></italic> and <italic><tp:taxon-name><tp:taxon-name-part taxon-name-part-type="genus" reg="Utricularia">Utricularia</tp:taxon-name-part></tp:taxon-name></italic> (<xref ref-type="bibr" rid="B58">Schumacher 1956</xref>; <xref ref-type="bibr" rid="B63">Thomasson 1966</xref>; <xref ref-type="bibr" rid="B54">Ratnasabapathy and Kumano 1974</xref>; <xref ref-type="bibr" rid="B67">Turner 1892</xref>; <xref ref-type="bibr" rid="B17">González 2009</xref>). Other dominant species include those of <italic><tp:taxon-name><tp:taxon-name-part taxon-name-part-type="genus" reg="Pistia">Pistia</tp:taxon-name-part></tp:taxon-name></italic> and <italic><tp:taxon-name><tp:taxon-name-part taxon-name-part-type="genus" reg="Salvinia">Salvinia</tp:taxon-name-part></tp:taxon-name></italic> (<xref ref-type="bibr" rid="B40">Ngearnpat et al. 2008</xref>; <xref ref-type="bibr" rid="B17">González 2009</xref>). In deeper waters <italic><tp:taxon-name><tp:taxon-name-part taxon-name-part-type="genus" reg="Brasenia">Brasenia</tp:taxon-name-part><tp:taxon-name-part taxon-name-part-type="species" reg="schreberi">schreberi</tp:taxon-name-part></tp:taxon-name></italic>, <italic><tp:taxon-name><tp:taxon-name-part taxon-name-part-type="genus" reg="Cabomba">Cabomba</tp:taxon-name-part><tp:taxon-name-part taxon-name-part-type="species" reg="caroliniana">caroliniana</tp:taxon-name-part></tp:taxon-name></italic>, <italic><tp:taxon-name><tp:taxon-name-part taxon-name-part-type="genus" reg="Nuphar">Nuphar</tp:taxon-name-part><tp:taxon-name-part taxon-name-part-type="species" reg="orbiculata">orbiculata</tp:taxon-name-part></tp:taxon-name></italic>, <italic><tp:taxon-name><tp:taxon-name-part taxon-name-part-type="genus" reg="Nymphaea">Nymphaea</tp:taxon-name-part><tp:taxon-name-part taxon-name-part-type="species" reg="odorata">odorata</tp:taxon-name-part></tp:taxon-name></italic> and <italic><tp:taxon-name><tp:taxon-name-part taxon-name-part-type="genus" reg="Utricularia">Utricularia</tp:taxon-name-part><tp:taxon-name-part taxon-name-part-type="species" reg="purpurea">purpurea</tp:taxon-name-part></tp:taxon-name></italic> were common (<xref ref-type="bibr" rid="B58">Schumacher 1956</xref>). During the current study <italic><tp:taxon-name><tp:taxon-name-part taxon-name-part-type="genus" reg="Nymphaea">Nymphaea</tp:taxon-name-part></tp:taxon-name></italic> dominated the macrophyte community at the sampling site in Botswana.</p><p>The abundance of <tp:taxon-name><tp:taxon-name-part taxon-name-part-type="genus" reg="Micrasterias">M.</tp:taxon-name-part><tp:taxon-name-part taxon-name-part-type="species" reg="foliacea">foliacea</tp:taxon-name-part><tp:taxon-name-part taxon-name-part-type="infraspecific-rank">var.</tp:taxon-name-part><tp:taxon-name-part taxon-name-part-type="variety" reg="foliacea">foliacea</tp:taxon-name-part></tp:taxon-name> may range from extremely rare, present in low to moderate quantities (<xref ref-type="bibr" rid="B3">Behre 1956</xref>) or it may be common (<xref ref-type="bibr" rid="B59">Scott and Prescott 1961</xref>; <xref ref-type="bibr" rid="B51">Prowse 1969</xref>; <xref ref-type="bibr" rid="B25">Kadiri and Opute 1989</xref>; <xref ref-type="bibr" rid="B24">Kadiri 2002</xref>; <xref ref-type="bibr" rid="B22">Islam and Ifranullah 2006</xref>). Other authors described it as abundant (<xref ref-type="bibr" rid="B28">Kim 2014</xref>), or sometimes dominant (<xref ref-type="bibr" rid="B39">Medvedeva 2007</xref>; <xref ref-type="bibr" rid="B14">Ekhator et al. 2013</xref>).</p><p>Variety <italic><tp:taxon-name><tp:taxon-name-part taxon-name-part-type="genus" reg="Micrasterias"/><tp:taxon-name-part taxon-name-part-type="species" reg="foliacea">foliacea</tp:taxon-name-part></tp:taxon-name></italic> can be found in a wide pH range and a literature overview, presented in Table <xref ref-type="table" rid="T1">1</xref>, shows that it is present in both acidic (min pH 4.7; Malaysia), as well as alkaline waters (max pH 8.3; India). Results from the literature review contradict a finding made by <xref ref-type="bibr" rid="B50">Prescott and Scott (1943)</xref> who stated that the acidity of water in which <italic><tp:taxon-name><tp:taxon-name-part taxon-name-part-type="genus" reg="Micrasterias">M.</tp:taxon-name-part><tp:taxon-name-part taxon-name-part-type="species" reg="foliacea">foliacea</tp:taxon-name-part></tp:taxon-name></italic> grows, varies between pH 5.8 and 6.4 (rarely as high as 6.8), and that this species’ distribution is so specifically related to the chemistry of the water that it can be used as an indicator organism for soft and highly acid waters. After the study of <xref ref-type="bibr" rid="B50">Prescott and Scott (1943)</xref> the species was frequently recorded in waters with pH values around 8 (Philippines, India, Nigeria, USA; see Table <xref ref-type="table" rid="T1">1</xref>), indicating that it can also tolerate and thrive in alkaline waters and that it is thus not suitable as an indicator organism. Table <xref ref-type="table" rid="T1">1</xref> also indicates alkalinity ranges of water in which the species was recorded and, in accordance with the findings of <xref ref-type="bibr" rid="B15">Förster (1982)</xref>, several published results show that it is usually found under neutral to alkaline conditions.</p><p>It was found in both winter (<xref ref-type="bibr" rid="B22">Islam and Ifranullah 2006</xref>) and summer (<xref ref-type="bibr" rid="B62">Thomas et al. 2003</xref>; <xref ref-type="bibr" rid="B49">Prasertsin and Peerapornpisal 2018</xref>) seasons throughout the world. In India it was found during pre-monsoon, monsoon, post-monsoon and winter seasons (<xref ref-type="bibr" rid="B26">Kalita et al. 2016</xref>). Water temperature ranged between a minimum of 8 °C (India) and a maximum of 35 °C (Guinea), although it was most frequently recorded in moderate to high water temperatures, ranging from 23–27 °C (Table <xref ref-type="table" rid="T1">1</xref>).</p><p>Typical conductivity levels of freshwater are below 1 500 µS/cm, while typical sea water has a conductivity value of about 50 000 µS/cm. <italic><tp:taxon-name><tp:taxon-name-part taxon-name-part-type="genus" reg="Micrasterias">M.</tp:taxon-name-part><tp:taxon-name-part taxon-name-part-type="species" reg="foliacea">foliacea</tp:taxon-name-part></tp:taxon-name></italic> was usually found in freshwater with relatively low conductivity values (&lt; 327 µS/cm; Table <xref ref-type="table" rid="T1">1</xref>), but cells were also found in some estuaries, archipelagos and marine waters (<xref ref-type="bibr" rid="B6">Chung et al. 1965</xref>; <xref ref-type="bibr" rid="B38">McAlice 1975</xref>; <xref ref-type="bibr" rid="B44">Opute 1992</xref>; <xref ref-type="bibr" rid="B24">Kadiri 2002</xref>; <xref ref-type="bibr" rid="B34">Li et al. 2011</xref>; <xref ref-type="bibr" rid="B13">Ecology and biodiversity of Lower Ganga River basin 2012</xref>; Silveira 2012; <xref ref-type="bibr" rid="B45">Opute and Kadiri 2013</xref>; <xref ref-type="bibr" rid="B12">Dayala et al. 2014</xref>; <xref ref-type="bibr" rid="B37">Mama et al. 2016</xref>; <xref ref-type="bibr" rid="B68">Ubong et al. 2017</xref>). Average conductivity values in the tropical estuarine mangrove swamp (Nigeria) in which it was found by <xref ref-type="bibr" rid="B68">Ubong et al. (2017)</xref> was in the order of 50 000 μS/cm, showing its ability to survive in saline water. It is, however, suspected that its presence in estuaries and oceans may be the result of outflows from the rivers.</p><p>Table <xref ref-type="table" rid="T1">1</xref> shows nutrient ranges (phosphate-phosphorus, nitrate-nitrogen) of water in which <italic><tp:taxon-name><tp:taxon-name-part taxon-name-part-type="genus" reg="Micrasterias">M.</tp:taxon-name-part><tp:taxon-name-part taxon-name-part-type="species" reg="foliacea">foliacea</tp:taxon-name-part></tp:taxon-name></italic> was recorded. Based on these nutrient concentrations, it was mostly found in oligotrophic to slightly mesotrophic water (<xref ref-type="bibr" rid="B28">Kim 2014</xref>; <xref ref-type="bibr" rid="B1">Ali et al. 2016</xref>).</p><p>Dissolved oxygen concentrations ranged from 1.7–8.0 mg/L in water in which <italic><tp:taxon-name><tp:taxon-name-part taxon-name-part-type="genus" reg="Micrasterias">M.</tp:taxon-name-part><tp:taxon-name-part taxon-name-part-type="species" reg="foliacea">foliacea</tp:taxon-name-part></tp:taxon-name></italic> was recorded. It was mostly found in low turbidity (high transparency) waters (<xref ref-type="bibr" rid="B71">Williamson and Marazzi 2013</xref>; <xref ref-type="bibr" rid="B1">Ali et al. 2016</xref>; <xref ref-type="bibr" rid="B68">Ubong et al. 2017</xref>; <xref ref-type="bibr" rid="B49">Prasertsin and Peerapornpisal 2018</xref>). However, in Thailand it was found in muddy, pale yellow-brown water with transparencies less than 1 m (<xref ref-type="bibr" rid="B20">Hirano 1975</xref>) and in the middle reaches of the Niger River in Mali it was found in polluted, cloudy, muddy water having a sandy substrate (<xref ref-type="bibr" rid="B8">Couté and Rousselin 1975</xref>).</p></tp:treatment-sec><tp:treatment-sec><!--Section generated to contain objects referenced in tp:taxon-treatment.--><supplementary-material xmlns:xlink="http://www.w3.org/1999/xlink" id="S1" position="float" orientation="portrait" xlink:type="simple"><object-id content-type="doi" xlink:type="simple">10.3897/phytokeys.226.103500.suppl1</object-id><object-id content-type="zenodo_dep_id" xlink:type="simple">7923819</object-id><object-id content-type="arpha" xlink:type="simple">20BF8C8E-6497-5297-B3D6-4A641A359A92</object-id><label>Supplementary material 1</label><caption><p>Geographical distribution of <tp:taxon-name><tp:taxon-name-part taxon-name-part-type="genus" reg="Micrasterias">M.</tp:taxon-name-part><tp:taxon-name-part taxon-name-part-type="species" reg="foliacea">foliacea</tp:taxon-name-part><tp:taxon-name-part taxon-name-part-type="infraspecific-rank">var.</tp:taxon-name-part><tp:taxon-name-part taxon-name-part-type="variety" reg="foliacea">foliacea</tp:taxon-name-part></tp:taxon-name> throughout the world.</p></caption><statement content-type="dataType"><label>Data type</label><p>Distribution, references</p></statement><statement content-type="notes"><label>Explanation note</label><p>Habitat types and locations are indicated, together with the reference stating its presence.</p></statement><media xlink:href="phytokeys-226-033_article-103500__-s001.docx" mimetype="application" mime-subtype="vnd.openxmlformats-officedocument.wordprocessingml.document" position="float" orientation="portrait" xlink:type="simple" id="oo_847714.docx"><uri content-type="original_file" xlink:type="simple">https://binary.pensoft.net/file/847714</uri></media><permissions><license xlink:type="simple"><license-p>This dataset is made available under the Open Database License (http://opendatacommons.org/licenses/odbl/1.0/). The Open Database License (ODbL) is a license agreement intended to allow users to freely share, modify, and use this Dataset while maintaining this same freedom for others, provided that the original source and author(s) are credited.</license-p></license></permissions><attrib specific-use="authors">Anatoliy Levanets, Sanet Janse van Vuuren</attrib></supplementary-material></tp:treatment-sec><ref-list><ref id="B9"><mixed-citation xmlns:xlink="http://www.w3.org/1999/xlink" xlink:type="simple"><person-group><name name-style="western"><surname>Cushman</surname><given-names>JA</given-names></name></person-group> (<year>1908</year>) <article-title>A synopsis of the New England species of <italic><tp:taxon-name><tp:taxon-name-part taxon-name-part-type="genus">Micrasterias</tp:taxon-name-part></tp:taxon-name></italic>.</article-title><source>Rhodora</source><volume>10</volume>(<issue>114</issue>): <fpage>97</fpage>–<lpage>111</lpage>.</mixed-citation></ref><ref id="B29"><mixed-citation xmlns:xlink="http://www.w3.org/1999/xlink" xlink:type="simple"><person-group><name name-style="western"><surname>Krieger</surname><given-names>W</given-names></name></person-group> (<year>1939</year>) Die Demidiaceen Europas mit Berücksichtigung der auβereuropäischen Arten. Rabenhorst’s Kryptogamen-Flora von Deutschland, Österreich und der Schweiz 13(2). Akademische Verlagsgesellschaft M.B.H., Leipzig, 1–117.</mixed-citation></ref><ref id="B53"><mixed-citation xmlns:xlink="http://www.w3.org/1999/xlink" xlink:type="simple"><person-group><name name-style="western"><surname>Ralfs</surname><given-names>J</given-names></name></person-group> (<year>1848</year>) <source>The British Desmidieae.</source><publisher-name>Reeve</publisher-name>, <publisher-loc>Benham &amp; Reeve, London</publisher-loc>, <size units="page">226 pp</size>.</mixed-citation></ref><ref id="B27"><mixed-citation xmlns:xlink="http://www.w3.org/1999/xlink" xlink:type="simple"><person-group><name name-style="western"><surname>Kim</surname><given-names>HS</given-names></name></person-group> (<year>2013</year>) <source>Algal Flora of Korea (Vol. 6, Number 3). <tp:taxon-name><tp:taxon-name-part taxon-name-part-type="phylum">Charophyta</tp:taxon-name-part></tp:taxon-name>: <tp:taxon-name><tp:taxon-name-part taxon-name-part-type="class">Conjugatophyceae</tp:taxon-name-part></tp:taxon-name> (Desmids II).</source><publisher-name>Desmidiales: Closteriaceae II</publisher-name>, <publisher-loc>Desmidiaceae II. Freshwater Green Algae. Sang Pal Lee Publisher</publisher-loc>, <size units="page">103 pp</size>.</mixed-citation></ref><ref id="B55"><mixed-citation xmlns:xlink="http://www.w3.org/1999/xlink" xlink:type="simple"><person-group><name name-style="western"><surname>Ribeiro</surname><given-names>CA</given-names></name><name name-style="western"><surname>Ramos</surname><given-names>GJP</given-names></name><name name-style="western"><surname>Oliveira</surname><given-names>IB</given-names></name><name name-style="western"><surname>Moura</surname><given-names>CWN</given-names></name></person-group> (<year>2015</year>) <article-title><italic><tp:taxon-name><tp:taxon-name-part taxon-name-part-type="genus">Micrasterias</tp:taxon-name-part></tp:taxon-name></italic> (<tp:taxon-name><tp:taxon-name-part taxon-name-part-type="genus">Zygnematophyceae</tp:taxon-name-part></tp:taxon-name>) de duas áreas do Pantanal dos Marimbus (Baiano e Remanso), Chapada Diamantina, Bahia, Brasil.</article-title><source>Ciências Biológicas, Sitientibus série</source><volume>15</volume>: <fpage>1</fpage>–<lpage>12</lpage>. <ext-link xlink:href="10.13102/scb578" ext-link-type="doi" xlink:type="simple">https://doi.org/10.13102/scb578</ext-link></mixed-citation></ref><ref id="B35"><mixed-citation xmlns:xlink="http://www.w3.org/1999/xlink" xlink:type="simple"><person-group><name name-style="western"><surname>Ling</surname><given-names>HU</given-names></name><name name-style="western"><surname>Taylor</surname><given-names>PA</given-names></name></person-group> (<year>2000</year>) <source>Australian Freshwater <tp:taxon-name><tp:taxon-name-part taxon-name-part-type="order">Algae</tp:taxon-name-part></tp:taxon-name> (exclusive of diatoms). J.</source><publisher-name>Cramer in der Gebrüder Borntraeger Verlagsbuchhandlung</publisher-name>, <publisher-loc>Berlin, Stuttgart</publisher-loc>, <size units="page">643 pp</size>. [Bibliotheca Phycologica 105.]</mixed-citation></ref><ref id="B47"><mixed-citation xmlns:xlink="http://www.w3.org/1999/xlink" xlink:type="simple"><person-group><name name-style="western"><surname>Palamar-Mordvintseva</surname><given-names>GM</given-names></name></person-group> (<year>1984</year>) <source>Identification guide of the freshwater algae of Ukrainian SSR. VIII. <tp:taxon-name><tp:taxon-name-part taxon-name-part-type="class">Conjugatophyceae</tp:taxon-name-part></tp:taxon-name>. Part 1. <italic><tp:taxon-name><tp:taxon-name-part taxon-name-part-type="genus">Mesotaeniales</tp:taxon-name-part></tp:taxon-name></italic>, <italic><tp:taxon-name><tp:taxon-name-part taxon-name-part-type="genus">Gonatozygales</tp:taxon-name-part></tp:taxon-name></italic>, <italic><tp:taxon-name><tp:taxon-name-part taxon-name-part-type="genus">Desmidiales</tp:taxon-name-part></tp:taxon-name></italic>.</source><publisher-name>Naukova Dumka Publishing House</publisher-name>, <publisher-loc>Kiev</publisher-loc>, <size units="page">512 pp</size>. [In Ukrainian]</mixed-citation></ref><ref id="B3"><mixed-citation xmlns:xlink="http://www.w3.org/1999/xlink" xlink:type="simple"><person-group><name name-style="western"><surname>Behre</surname><given-names>K</given-names></name></person-group> (<year>1956</year>) <article-title>Die Süβwasser-Algen der Wallacea-Expedition (ohne die Diatomeen und Peridineen).</article-title><source>Archiv für Hydrobiologie Supplement</source><volume>23</volume>(<issue>1</issue>): <fpage>1</fpage>–<lpage>104</lpage>.</mixed-citation></ref><ref id="B19"><mixed-citation xmlns:xlink="http://www.w3.org/1999/xlink" xlink:type="simple"><person-group><name name-style="western"><surname>Hirano</surname><given-names>M</given-names></name></person-group> (<year>1972</year>) <article-title>Desmids from Cambodia, with special reference to Phytoplankton of Lake Grands Lacs (Tonle Sap). Contributions from the Biological Laboratory.</article-title><source>Kyoto University</source><volume>22</volume>(<issue>3–4</issue>): <fpage>123</fpage>–<lpage>157</lpage>.</mixed-citation></ref><ref id="B54"><mixed-citation xmlns:xlink="http://www.w3.org/1999/xlink" xlink:type="simple"><person-group><name name-style="western"><surname>Ratnasabapathy</surname><given-names>M</given-names></name><name name-style="western"><surname>Kumano</surname><given-names>S</given-names></name></person-group> (<year>1974</year>) <article-title>Desmids from Tasek Bera, West Malaysia.</article-title><source>The Bulletin of the Japanese Society of Phycology (Sôrui)</source><volume>22</volume>(<issue>1</issue>): <fpage>22</fpage>–<lpage>28</lpage>. [In Japanese]</mixed-citation></ref><ref id="B42"><mixed-citation xmlns:xlink="http://www.w3.org/1999/xlink" xlink:type="simple"><person-group><name name-style="western"><surname>Noor</surname><given-names>S</given-names></name><name name-style="western"><surname>Salleh</surname><given-names>A</given-names></name><name name-style="western"><surname>Nasrodin</surname><given-names>S</given-names></name></person-group> (<year>2012</year>) Desmid flora in Tasik Sungai Semuji, Kuantan, Pahang, Malaysia. Proceedings of the 2<sup>nd</sup> International Conference on Arts, Social Sciences &amp; Technology, Penang, Malaysia, 3<sup>rd</sup>-5<sup>th</sup> March 2012, Paper Code No. I2040: I2040-1-I2040-10.</mixed-citation></ref><ref id="B59"><mixed-citation xmlns:xlink="http://www.w3.org/1999/xlink" xlink:type="simple"><person-group><name name-style="western"><surname>Scott</surname><given-names>AM</given-names></name><name name-style="western"><surname>Prescott</surname><given-names>GW</given-names></name></person-group> (<year>1961</year>) <article-title>Indonesian Desmids.</article-title><source>Hydrobiologia</source><volume>17</volume>(<issue>1–2</issue>): <fpage>1</fpage>–<lpage>132</lpage>. <ext-link xlink:href="10.1007/BF00040416" ext-link-type="doi" xlink:type="simple">https://doi.org/10.1007/BF00040416</ext-link></mixed-citation></ref><ref id="B16"><mixed-citation xmlns:xlink="http://www.w3.org/1999/xlink" xlink:type="simple"><person-group><name name-style="western"><surname>Gontcharov</surname><given-names>AA</given-names></name></person-group> (<year>1997</year>) <article-title>Contribution to the desmid flora of the Primorsky Territory, Russia. Bulletin of National Science Museum, Ser. B.</article-title><source>, Tokyo</source><volume>23</volume>(<issue>2</issue>): <fpage>59</fpage>–<lpage>80</lpage>.</mixed-citation></ref><ref id="B28"><mixed-citation xmlns:xlink="http://www.w3.org/1999/xlink" xlink:type="simple"><person-group><name name-style="western"><surname>Kim</surname><given-names>HS</given-names></name></person-group> (<year>2014</year>) <article-title>Desmids from Korea; 1. <italic><tp:taxon-name><tp:taxon-name-part taxon-name-part-type="genus">Desmidiaceae</tp:taxon-name-part></tp:taxon-name></italic> 1 (<italic><tp:taxon-name><tp:taxon-name-part taxon-name-part-type="genus">Micrasterias</tp:taxon-name-part></tp:taxon-name></italic>).</article-title><source>Journal of Ecology and Environment</source><volume>37</volume>(<issue>4</issue>): <fpage>285</fpage>–<lpage>298</lpage>. <ext-link xlink:href="10.5141/ecoenv.2014.032" ext-link-type="doi" xlink:type="simple">https://doi.org/10.5141/ecoenv.2014.032</ext-link></mixed-citation></ref><ref id="B40"><mixed-citation xmlns:xlink="http://www.w3.org/1999/xlink" xlink:type="simple"><person-group><name name-style="western"><surname>Ngearnpat</surname><given-names>N</given-names></name><name name-style="western"><surname>Coesel</surname><given-names>PFM</given-names></name><name name-style="western"><surname>Peerapornpisal</surname><given-names>Y</given-names></name></person-group> (<year>2008</year>) <article-title>Diversity of desmids in three Thai peat swamps.</article-title><source>Biologia</source><volume>63</volume>(<issue>6</issue>): <fpage>897</fpage>–<lpage>902</lpage>. <ext-link xlink:href="10.2478/s11756-008-0140-x" ext-link-type="doi" xlink:type="simple">https://doi.org/10.2478/s11756-008-0140-x</ext-link></mixed-citation></ref><ref id="B49"><mixed-citation xmlns:xlink="http://www.w3.org/1999/xlink" xlink:type="simple"><person-group><name name-style="western"><surname>Prasertsin</surname><given-names>T</given-names></name><name name-style="western"><surname>Peerapornpisal</surname><given-names>Y</given-names></name></person-group> (<year>2018</year>) <article-title>Distribution and isolation of microalgae for lipid production in selected freshwater reservoirs of northern Thailand.</article-title><source>Biodiversitas (Surakarta)</source><volume>19</volume>(<issue>1</issue>): <fpage>343</fpage>–<lpage>350</lpage>. <ext-link xlink:href="10.13057/biodiv/d190147" ext-link-type="doi" xlink:type="simple">https://doi.org/10.13057/biodiv/d190147</ext-link></mixed-citation></ref><ref id="B13"><mixed-citation xmlns:xlink="http://www.w3.org/1999/xlink" xlink:type="simple">Ecology and biodiversity of Lower Ganga River basin (<year>2012</year>) Ganga river basin environment management plan, indian institutes of technology. Report Code: 026_GBP_IIT_ENB_DAT_04_Ver_Jun 2012: 1–48.</mixed-citation></ref><ref id="B26"><mixed-citation xmlns:xlink="http://www.w3.org/1999/xlink" xlink:type="simple"><person-group><name name-style="western"><surname>Kalita</surname><given-names>SR</given-names></name><name name-style="western"><surname>Ahmed</surname><given-names>R</given-names></name><name name-style="western"><surname>Das</surname><given-names>M</given-names></name></person-group> (<year>2016</year>) <article-title>Physico-Chemical Characteristics and Phytoplanktonic Diversity of Urpod Beel, Goalpara Assam (India).</article-title><source>Series a Thesis Conceptual Magazine</source><volume>3</volume>(<issue>7</issue>): <fpage>10</fpage>–<lpage>14</lpage>.</mixed-citation></ref><ref id="B63"><mixed-citation xmlns:xlink="http://www.w3.org/1999/xlink" xlink:type="simple"><person-group><name name-style="western"><surname>Thomasson</surname><given-names>K</given-names></name></person-group> (<year>1966</year>) Le phytoplancton du lac Shiwa Ngandu: Phytoplankton of Lake Shiwa Ngandu. Exploration hydrobiologique du bassin du lac Bangweolo et du Luapula, v.4, fasc.2: 1–91.</mixed-citation></ref><ref id="B69"><mixed-citation xmlns:xlink="http://www.w3.org/1999/xlink" xlink:type="simple"><person-group><name name-style="western"><surname>Van Oye</surname><given-names>P</given-names></name></person-group> (<year>1953</year>) <article-title>Contribution à la connaissance des Desmidiées du Congo belge.</article-title><source>Hydrobiologia</source><volume>5</volume>(<issue>3</issue>): <fpage>239</fpage>–<lpage>308</lpage>. <ext-link xlink:href="10.1007/BF00024300" ext-link-type="doi" xlink:type="simple">https://doi.org/10.1007/BF00024300</ext-link></mixed-citation></ref><ref id="B68"><mixed-citation xmlns:xlink="http://www.w3.org/1999/xlink" xlink:type="simple"><person-group><name name-style="western"><surname>Ubong</surname><given-names>G</given-names></name><name name-style="western"><surname>Aniema</surname><given-names>I-E</given-names></name><name name-style="western"><surname>Ndueso</surname><given-names>I</given-names></name></person-group> (<year>2017</year>) <article-title>Bio-monitoring and diversity of phytoplankton in a tropical estuarine mangrove swamp in Akwa Ibom State, South-South, Nigeria.</article-title><source>European Journal of Biotechnology and Bioscience</source><volume>5</volume>(<issue>4</issue>): <fpage>71</fpage>–<lpage>79</lpage>.</mixed-citation></ref><ref id="B7"><mixed-citation xmlns:xlink="http://www.w3.org/1999/xlink" xlink:type="simple"><person-group><name name-style="western"><surname>Claassen</surname><given-names>MI</given-names></name></person-group> (<year>1982</year>) ‘n Taksonomiese studie van Transvaalse varswater <tp:taxon-name><tp:taxon-name-part taxon-name-part-type="class">Euglenophyceae</tp:taxon-name-part></tp:taxon-name> en <tp:taxon-name><tp:taxon-name-part taxon-name-part-type="class">Chlorophyceae</tp:taxon-name-part></tp:taxon-name>. PhD Thesis, University of Pretoria, South Africa. [In Afrikaans]</mixed-citation></ref><ref id="B1"><mixed-citation xmlns:xlink="http://www.w3.org/1999/xlink" xlink:type="simple"><person-group><name name-style="western"><surname>Ali</surname><given-names>AD</given-names></name><name name-style="western"><surname>Abiem</surname><given-names>I</given-names></name><name name-style="western"><surname>Alisha</surname><given-names>EB</given-names></name><name name-style="western"><surname>Musa</surname><given-names>PJ</given-names></name></person-group> (<year>2016</year>) <article-title>Floristic Composition of soft-bodied <tp:taxon-name><tp:taxon-name-part taxon-name-part-type="order">Algae</tp:taxon-name-part></tp:taxon-name> of Pandam Lake (Pandam Wildlife Park, Nigeria).</article-title><source>International Journal of Pure &amp; Applied Bioscience</source><volume>4</volume>(<issue>4</issue>): <fpage>39</fpage>–<lpage>49</lpage>. <ext-link xlink:href="10.18782/2320-7051.2328" ext-link-type="doi" xlink:type="simple">https://doi.org/10.18782/2320-7051.2328</ext-link></mixed-citation></ref><ref id="B10"><mixed-citation xmlns:xlink="http://www.w3.org/1999/xlink" xlink:type="simple"><person-group><name name-style="western"><surname>Das</surname><given-names>D</given-names></name><name name-style="western"><surname>Keshri</surname><given-names>JP</given-names></name></person-group> (<year>2013</year>) <article-title>Desmids from South Sikkim, India.</article-title><source>Nelumbo</source><volume>55</volume>: <fpage>172</fpage>–<lpage>180</lpage>.</mixed-citation></ref><ref id="B11"><mixed-citation xmlns:xlink="http://www.w3.org/1999/xlink" xlink:type="simple"><person-group><name name-style="western"><surname>Das</surname><given-names>D</given-names></name><name name-style="western"><surname>Keshri</surname><given-names>JP</given-names></name></person-group> (<year>2016</year>) Desmids of Eastern Himalaya. J. Cramer in Borntraeger Science Publishers, Stuttgart: 1–260. Bibliotheca Phycologica: e119.</mixed-citation></ref><ref id="B71"><mixed-citation xmlns:xlink="http://www.w3.org/1999/xlink" xlink:type="simple"><person-group><name name-style="western"><surname>Williamson</surname><given-names>DB</given-names></name><name name-style="western"><surname>Marazzi</surname><given-names>L</given-names></name></person-group> (<year>2013</year>) <article-title>A new <italic><tp:taxon-name><tp:taxon-name-part taxon-name-part-type="genus">Cosmarium</tp:taxon-name-part></tp:taxon-name></italic> (<italic><tp:taxon-name><tp:taxon-name-part taxon-name-part-type="genus">Chlorophyta</tp:taxon-name-part></tp:taxon-name></italic>, <italic><tp:taxon-name><tp:taxon-name-part taxon-name-part-type="genus">Desmidiaceae</tp:taxon-name-part></tp:taxon-name></italic>) variety from the Okavango Delta, Botswana.</article-title><source>Quekett Journal of Microscopy</source><volume>42</volume>: <fpage>35</fpage>–<lpage>37</lpage>.</mixed-citation></ref><ref id="B46"><mixed-citation xmlns:xlink="http://www.w3.org/1999/xlink" xlink:type="simple"><person-group><name name-style="western"><surname>Oyadomari</surname><given-names>J</given-names></name></person-group> (<year>2013</year>) Keweenaw <tp:taxon-name><tp:taxon-name-part taxon-name-part-type="order">Algae</tp:taxon-name-part></tp:taxon-name>. <ext-link xlink:href="http://www.keweenawalgae.mtu.edu/gallery_pages/charophyceans3.htm" ext-link-type="uri" xlink:type="simple">http://www.keweenawalgae.mtu.edu/gallery_pages/charophyceans3.htm</ext-link> [Accessed: 20 April 2015]</mixed-citation></ref><ref id="B64"><mixed-citation xmlns:xlink="http://www.w3.org/1999/xlink" xlink:type="simple"><person-group><name name-style="western"><surname>Thomasson</surname><given-names>K</given-names></name></person-group> (<year>1977</year>) <article-title>Two conspicuous desmids from Amazonas.</article-title><source>Botaniska Notiser, Stockholm</source><volume>130</volume>: <fpage>41</fpage>–<lpage>51</lpage>.</mixed-citation></ref><ref id="B31"><mixed-citation xmlns:xlink="http://www.w3.org/1999/xlink" xlink:type="simple"><person-group><name name-style="western"><surname>Leentvaar</surname><given-names>P</given-names></name></person-group> (<year>1975</year>) <article-title>Hydrobiological observations in Surinam with special reference to the man-made Brokopondo Lake.</article-title><source>Studies of the fauna of Suriname and other Gayanas</source><volume>56</volume>: <fpage>1</fpage>–<lpage>173</lpage>. <ext-link xlink:href="10.1007/978-94-017-7106-1_1" ext-link-type="doi" xlink:type="simple">https://doi.org/10.1007/978-94-017-7106-1_1</ext-link></mixed-citation></ref><ref id="B65"><mixed-citation xmlns:xlink="http://www.w3.org/1999/xlink" xlink:type="simple"><person-group><name name-style="western"><surname>Thomasson</surname><given-names>K</given-names></name></person-group> (<year>1986</year>) <article-title>Algal Vegetation in North Australian Billabongs.</article-title><source>Nova Hedwigia</source><volume>42</volume>(<issue>204</issue>): <fpage>301</fpage>–<lpage>378</lpage>.</mixed-citation></ref><ref id="B41"><mixed-citation xmlns:xlink="http://www.w3.org/1999/xlink" xlink:type="simple"><person-group><name name-style="western"><surname>Ngo</surname><given-names>H</given-names></name><name name-style="western"><surname>Prescott</surname><given-names>GW</given-names></name><name name-style="western"><surname>Czarnecki</surname><given-names>DB</given-names></name></person-group> (<year>1986–1987</year>) <article-title>Additions and confirmations to the algal flora of Itasca State Park. I. Desmids and diatoms from North Deming Pond.</article-title><source>Journal of the Minnesota Academy of Science</source><volume>52</volume>(<issue>2</issue>): <fpage>14</fpage>–<lpage>26</lpage>. <ext-link xlink:href="10.2216/i0031-8884-26-2-293.1" ext-link-type="doi" xlink:type="simple">https://doi.org/10.2216/i0031-8884-26-2-293.1</ext-link></mixed-citation></ref><ref id="B5"><mixed-citation xmlns:xlink="http://www.w3.org/1999/xlink" xlink:type="simple"><person-group><name name-style="western"><surname>Bourrelly</surname><given-names>P</given-names></name></person-group> (<year>1975</year>) Quelques algues d’eau douce de Guinée. Bulletin du Muséum national d’Histoire naturelle, 3<sup>e</sup> série, n.276, 20: 1–72.</mixed-citation></ref><ref id="B23"><mixed-citation xmlns:xlink="http://www.w3.org/1999/xlink" xlink:type="simple"><person-group><name name-style="western"><surname>Jena</surname><given-names>M</given-names></name><name name-style="western"><surname>Adhikary</surname><given-names>SP</given-names></name></person-group> (<year>2011</year>) <article-title>Algal diversity of Loktak Lake, Manipur.</article-title><source>Nelumbo</source><volume>53</volume>: <fpage>21</fpage>–<lpage>48</lpage>.</mixed-citation></ref><ref id="B36"><mixed-citation xmlns:xlink="http://www.w3.org/1999/xlink" xlink:type="simple"><person-group><name name-style="western"><surname>Lütkemüller</surname><given-names>J</given-names></name></person-group> (<year>1900</year>) <article-title>Desmidiaceen aus den Ningpo-Mountains in Centralchina. Annalen des K.K.</article-title><source>Naturhistorischen Hofmuseums</source><volume>15</volume>(<issue>2</issue>): <fpage>115</fpage>–<lpage>126</lpage>.</mixed-citation></ref><ref id="B67"><mixed-citation xmlns:xlink="http://www.w3.org/1999/xlink" xlink:type="simple"><person-group><name name-style="western"><surname>Turner</surname><given-names>WB</given-names></name></person-group> (<year>1892</year>) <source><tp:taxon-name><tp:taxon-name-part taxon-name-part-type="order">Algae</tp:taxon-name-part></tp:taxon-name> Aquae Dulcis Indiae Orientalis. The Fresh-Water <tp:taxon-name><tp:taxon-name-part taxon-name-part-type="order">Algae</tp:taxon-name-part></tp:taxon-name> (principally Desmidieae) of East India. Kongl.</source><publisher-name>Boktryckeriet</publisher-name>, <publisher-loc>Stockholm</publisher-loc>, <size units="page">187 pp</size>.</mixed-citation></ref><ref id="B57"><mixed-citation xmlns:xlink="http://www.w3.org/1999/xlink" xlink:type="simple"><person-group><name name-style="western"><surname>Salazár Pereira</surname><given-names>CV</given-names></name></person-group> (<year>1991</year>) <source>Estudio sistemático de la ficoflora perifítica (<tp:taxon-name><tp:taxon-name-part taxon-name-part-type="genus">Desmidiales</tp:taxon-name-part></tp:taxon-name> y <tp:taxon-name><tp:taxon-name-part taxon-name-part-type="family">Euglenaceae</tp:taxon-name-part></tp:taxon-name>) asociada a <italic><tp:taxon-name><tp:taxon-name-part taxon-name-part-type="genus">Himenachne</tp:taxon-name-part><tp:taxon-name-part taxon-name-part-type="species">amplexicaulis</tp:taxon-name-part></tp:taxon-name></italic> en una sabana inundable de Venezuela.</source><publisher-name>Doctorado en Ciencias Naturales</publisher-name>, <publisher-loc>Universidad Nacional de La Plata, Facultad de Ciencias Naturales y Museo, La Plata</publisher-loc>, <size units="page">237 pp</size>.</mixed-citation></ref><ref id="B56"><mixed-citation xmlns:xlink="http://www.w3.org/1999/xlink" xlink:type="simple"><person-group><name name-style="western"><surname>Salazar</surname><given-names>C</given-names></name></person-group> (<year>2006/2007</year>) <article-title><tp:taxon-name><tp:taxon-name-part taxon-name-part-type="genus">Desmidiaceae</tp:taxon-name-part></tp:taxon-name> (<tp:taxon-name><tp:taxon-name-part taxon-name-part-type="subfamily">Zygophyceae</tp:taxon-name-part></tp:taxon-name>) asociadas a <italic><tp:taxon-name><tp:taxon-name-part taxon-name-part-type="genus">Hymenachne</tp:taxon-name-part><tp:taxon-name-part taxon-name-part-type="species">amplexicaulis</tp:taxon-name-part></tp:taxon-name></italic> (<tp:taxon-name><tp:taxon-name-part taxon-name-part-type="family">Poaceae</tp:taxon-name-part></tp:taxon-name>) en una sabana tropical inundable, Venezuela.</article-title><source>Memoria de la Fundación La Salle de Ciencias Naturales</source><volume>166</volume>: <fpage>95</fpage>–<lpage>131</lpage>.</mixed-citation></ref><ref id="B4"><mixed-citation xmlns:xlink="http://www.w3.org/1999/xlink" xlink:type="simple"><person-group><name name-style="western"><surname>Bicudo</surname><given-names>CEM</given-names></name><name name-style="western"><surname>Sormus</surname><given-names>L</given-names></name></person-group> (<year>1982</year>) <article-title>Desmidioflórula paulista, 2: Gênero <italic><tp:taxon-name><tp:taxon-name-part taxon-name-part-type="genus">Micrasterias</tp:taxon-name-part></tp:taxon-name></italic> C. Agardh ex Ralfs.</article-title><source>Bibliotheca Phycologica</source><volume>57</volume>: <fpage>1</fpage>–<lpage>230</lpage>.</mixed-citation></ref><ref id="B52"><mixed-citation xmlns:xlink="http://www.w3.org/1999/xlink" xlink:type="simple"><person-group><name name-style="western"><surname>Rai</surname><given-names>SK</given-names></name><name name-style="western"><surname>Rai</surname><given-names>RK</given-names></name><name name-style="western"><surname>Paudel</surname><given-names>N</given-names></name></person-group> (<year>2008</year>) <article-title>Desmids from Bees-hazaar Lake, Chitwan, Nepal.</article-title><source>Our Nature</source><volume>6</volume>(<issue>1</issue>): <fpage>58</fpage>–<lpage>66</lpage>. <ext-link xlink:href="10.3126/on.v6i1.1656" ext-link-type="doi" xlink:type="simple">https://doi.org/10.3126/on.v6i1.1656</ext-link></mixed-citation></ref><ref id="B48"><mixed-citation xmlns:xlink="http://www.w3.org/1999/xlink" xlink:type="simple"><person-group><name name-style="western"><surname>Paudel</surname><given-names>N</given-names></name></person-group> (<year>2017</year>) <article-title>New record of desmids from Ramwell-Rhino Lake, Chitwan, Nepal.</article-title><source>International Journal of Scientific Research</source><volume>6</volume>(<issue>8</issue>): <fpage>523</fpage>–<lpage>526</lpage>. <ext-link xlink:href="10.21275/ART20175881" ext-link-type="doi" xlink:type="simple">https://doi.org/10.21275/ART20175881</ext-link></mixed-citation></ref><ref id="B30"><mixed-citation xmlns:xlink="http://www.w3.org/1999/xlink" xlink:type="simple"><person-group><name name-style="western"><surname>Lalèyè</surname><given-names>P</given-names></name><name name-style="western"><surname>Chikou</surname><given-names>A</given-names></name><name name-style="western"><surname>Gnohossou</surname><given-names>P</given-names></name><name name-style="western"><surname>Vandewalle</surname><given-names>P</given-names></name><name name-style="western"><surname>Philippart</surname><given-names>JC</given-names></name><name name-style="western"><surname>Teugels</surname><given-names>G</given-names></name></person-group> (<year>2006</year>) <article-title>Studies on the biology of two species of catfish <italic><tp:taxon-name><tp:taxon-name-part taxon-name-part-type="genus">Synodontis</tp:taxon-name-part><tp:taxon-name-part taxon-name-part-type="species">schall</tp:taxon-name-part></tp:taxon-name></italic> and <italic><tp:taxon-name><tp:taxon-name-part taxon-name-part-type="genus">Synodontis</tp:taxon-name-part><tp:taxon-name-part taxon-name-part-type="species">nigrita</tp:taxon-name-part></tp:taxon-name></italic> (<italic><tp:taxon-name><tp:taxon-name-part taxon-name-part-type="superorder">Ostariophysi</tp:taxon-name-part></tp:taxon-name>: <tp:taxon-name><tp:taxon-name-part taxon-name-part-type="family">Mochokidae</tp:taxon-name-part></tp:taxon-name></italic>) from the Ouémé River, Bénin.</article-title><source>Belgian Journal of Zoology</source><volume>136</volume>(<issue>2</issue>): <fpage>193</fpage>–<lpage>201</lpage>.</mixed-citation></ref><ref id="B58"><mixed-citation xmlns:xlink="http://www.w3.org/1999/xlink" xlink:type="simple"><person-group><name name-style="western"><surname>Schumacher</surname><given-names>G</given-names></name></person-group> (<year>1956</year>) <article-title>A qualitative and quantitative study of the plankton algae in southwestern Georgia ponds.</article-title><source>American Midland Naturalist</source><volume>56</volume>(<issue>1</issue>): <fpage>88</fpage>–<lpage>115</lpage>. <ext-link xlink:href="10.2307/2422446" ext-link-type="doi" xlink:type="simple">https://doi.org/10.2307/2422446</ext-link></mixed-citation></ref><ref id="B17"><mixed-citation xmlns:xlink="http://www.w3.org/1999/xlink" xlink:type="simple"><person-group><name name-style="western"><surname>González</surname><given-names>AC</given-names></name></person-group> (<year>2009</year>) <source>Catálogo de las Algas y Cianoprocariotas Dulciacuícolas de Cuba.</source><publisher-name>Impreso en Universidad de Cienfuegos</publisher-name>, <publisher-loc>Cuba</publisher-loc>, <size units="page">147 pp</size>.</mixed-citation></ref><ref id="B51"><mixed-citation xmlns:xlink="http://www.w3.org/1999/xlink" xlink:type="simple"><person-group><name name-style="western"><surname>Prowse</surname><given-names>GA</given-names></name></person-group> (<year>1969</year>) <article-title>Some new desmid taxa from Malaya and Singapore.</article-title><source>Gardens’ Bulletin (Singapore)</source><volume>24</volume>: <fpage>337</fpage>–<lpage>346</lpage>.</mixed-citation></ref><ref id="B25"><mixed-citation xmlns:xlink="http://www.w3.org/1999/xlink" xlink:type="simple"><person-group><name name-style="western"><surname>Kadiri</surname><given-names>MO</given-names></name><name name-style="western"><surname>Opute</surname><given-names>FI</given-names></name></person-group> (<year>1989</year>) <article-title>A rich flora of <italic><tp:taxon-name><tp:taxon-name-part taxon-name-part-type="genus">Micrasterias</tp:taxon-name-part></tp:taxon-name></italic> from the Ikpoba Reservoir, Nigeria.</article-title><source>Archiv für Hydrobiologie</source><volume>116</volume>(<issue>3</issue>): <fpage>391</fpage>–<lpage>399</lpage>. <ext-link xlink:href="10.1127/archiv-hydrobiol/116/1989/391" ext-link-type="doi" xlink:type="simple">https://doi.org/10.1127/archiv-hydrobiol/116/1989/391</ext-link></mixed-citation></ref><ref id="B24"><mixed-citation xmlns:xlink="http://www.w3.org/1999/xlink" xlink:type="simple"><person-group><name name-style="western"><surname>Kadiri</surname><given-names>MO</given-names></name></person-group> (<year>2002</year>) <article-title>A checklist of desmids in Nigeria.</article-title><source>Global Journal of Pure and Applied Sciences</source><volume>8</volume>(<issue>2</issue>): <fpage>223</fpage>–<lpage>237</lpage>. <ext-link xlink:href="10.4314/gjpas.v8i2.16036" ext-link-type="doi" xlink:type="simple">https://doi.org/10.4314/gjpas.v8i2.16036</ext-link></mixed-citation></ref><ref id="B22"><mixed-citation xmlns:xlink="http://www.w3.org/1999/xlink" xlink:type="simple"><person-group><name name-style="western"><surname>Islam</surname><given-names>AKMN</given-names></name><name name-style="western"><surname>Ifranullah</surname><given-names>HM</given-names></name></person-group> (<year>2006</year>) <article-title>Hydrobiological studies within the tea gardens at Srimangal, Bangladesh. V. Desmids (<italic><tp:taxon-name><tp:taxon-name-part taxon-name-part-type="genus">Euastrum</tp:taxon-name-part></tp:taxon-name></italic>, <italic><tp:taxon-name><tp:taxon-name-part taxon-name-part-type="genus">Micrasterias</tp:taxon-name-part></tp:taxon-name></italic>, <italic><tp:taxon-name><tp:taxon-name-part taxon-name-part-type="genus">Actinotaenium</tp:taxon-name-part></tp:taxon-name></italic> and <italic><tp:taxon-name><tp:taxon-name-part taxon-name-part-type="genus">Cosmarium</tp:taxon-name-part></tp:taxon-name></italic>).</article-title><source>Bangladesh Journal of Plant Taxonomy</source><volume>13</volume>(<issue>1</issue>): <fpage>1</fpage>–<lpage>20</lpage>. <ext-link xlink:href="10.3329/bjpt.v13i1.589" ext-link-type="doi" xlink:type="simple">https://doi.org/10.3329/bjpt.v13i1.589</ext-link></mixed-citation></ref><ref id="B39"><mixed-citation xmlns:xlink="http://www.w3.org/1999/xlink" xlink:type="simple"><person-group><name name-style="western"><surname>Medvedeva</surname><given-names>LA</given-names></name></person-group> (<year>2007</year>) <article-title>Results of algological study of middle part of River Bureya basin.</article-title> In: <person-group><name name-style="western"><surname>Medvedeva</surname><given-names>LA</given-names></name><name name-style="western"><surname>Teslenko</surname><given-names>VA</given-names></name><name name-style="western"><surname>Tiunova</surname><given-names>TM</given-names></name></person-group> (<role>Eds</role>) <issue-title>Hydro-ecological monitoring in Bureyskaya Hydro-Electric Power Station zone influences.</issue-title><source>Institute of Water and Ecological Problems of Far East Branch of Russian Academy of Sciences, Khabarovsk</source>, <fpage>64</fpage>–<lpage>79</lpage>. [In Russian]</mixed-citation></ref><ref id="B14"><mixed-citation xmlns:xlink="http://www.w3.org/1999/xlink" xlink:type="simple"><person-group><name name-style="western"><surname>Ekhator</surname><given-names>O</given-names></name><name name-style="western"><surname>Ihenyen</surname><given-names>JO</given-names></name><name name-style="western"><surname>Okooboh</surname><given-names>GO</given-names></name></person-group> (<year>2013</year>) <article-title>Desmids of Osse River, Edo state, Nigeria.</article-title><source>International Journal of Modern Botany</source><volume>3</volume>(<issue>2</issue>): <fpage>25</fpage>–<lpage>31</lpage>. <ext-link xlink:href="10.5923/j.ijmb.20130302.03" ext-link-type="doi" xlink:type="simple">https://doi.org/10.5923/j.ijmb.20130302.03</ext-link></mixed-citation></ref><ref id="B50"><mixed-citation xmlns:xlink="http://www.w3.org/1999/xlink" xlink:type="simple"><person-group><name name-style="western"><surname>Prescott</surname><given-names>GW</given-names></name><name name-style="western"><surname>Scott</surname><given-names>AM</given-names></name></person-group> (<year>1943</year>) <article-title>The desmid genus <italic><tp:taxon-name><tp:taxon-name-part taxon-name-part-type="genus">Micrasterias</tp:taxon-name-part></tp:taxon-name></italic> Agardh in southeastern United States.</article-title><source>Papers of the Michigan Academy of Science, Arts and Letters</source><volume>28</volume>: <fpage>67</fpage>–<lpage>82</lpage>.</mixed-citation></ref><ref id="B15"><mixed-citation xmlns:xlink="http://www.w3.org/1999/xlink" xlink:type="simple"><person-group><name name-style="western"><surname>Förster</surname><given-names>K</given-names></name></person-group> (<year>1982</year>) <source><tp:taxon-name><tp:taxon-name-part taxon-name-part-type="class">Conjugatophyceae</tp:taxon-name-part></tp:taxon-name>, <tp:taxon-name><tp:taxon-name-part taxon-name-part-type="order">Zygnematales</tp:taxon-name-part></tp:taxon-name> und <tp:taxon-name><tp:taxon-name-part taxon-name-part-type="genus">Desmidiales</tp:taxon-name-part></tp:taxon-name> (excl. <tp:taxon-name><tp:taxon-name-part taxon-name-part-type="family">Zygnemataceae</tp:taxon-name-part></tp:taxon-name>). In: Huber-Pestalozzi G (Ed.) Das Phytoplankton des Süβwassers. Systematik und Biologie. 8. Teil, 1. Hälfe. (Die Binnengewässer, Band XVI). E.</source><publisher-name>Schweizerbart’sche Verlagsbuchhandlung</publisher-name>, <publisher-loc>Stuttgart</publisher-loc>, <size units="page">543 pp</size>.</mixed-citation></ref><ref id="B62"><mixed-citation xmlns:xlink="http://www.w3.org/1999/xlink" xlink:type="simple"><person-group><name name-style="western"><surname>Thomas</surname><given-names>JK</given-names></name><name name-style="western"><surname>Sreekumar</surname><given-names>S</given-names></name><name name-style="western"><surname>Jaya</surname><given-names>Cheriyan</given-names></name></person-group> (<year>2003</year>) <source>Muriyad Wetlands: ecological changes and human consequences.</source><publisher-name>Project report submitted to Kerala Research Programme on Local Development</publisher-name>, <publisher-loc>Centre for Developmental Studies, Thiruvanandapuram</publisher-loc>, <size units="page">83 pp</size>.</mixed-citation></ref><ref id="B6"><mixed-citation xmlns:xlink="http://www.w3.org/1999/xlink" xlink:type="simple"><person-group><name name-style="western"><surname>Chung</surname><given-names>YH</given-names></name><name name-style="western"><surname>Shim</surname><given-names>JH</given-names></name><name name-style="western"><surname>Lee</surname><given-names>MJ</given-names></name></person-group> (<year>1965</year>) <article-title>A study on the microflora of the Han River. 1. The phytoplanktons and the effect of the marine water in the lower course of the Han River.</article-title><source>Korean Journal of Botany</source><volume>8</volume>(<issue>4</issue>): <fpage>7</fpage>–<lpage>29</lpage>. [In Korean]</mixed-citation></ref><ref id="B38"><mixed-citation xmlns:xlink="http://www.w3.org/1999/xlink" xlink:type="simple"><person-group><name name-style="western"><surname>McAlice</surname><given-names>BJ</given-names></name></person-group> (<year>1975</year>) <source>Preliminary checklist of planktonic microalgae from the Gulf of Maine.</source><publisher-name>Maine Sea Grant Information Leaflet 9</publisher-name>, <publisher-loc>March 1975 (MEU-H-75-001), Cooperative Extension Service, University of Maine, Orono, Maine</publisher-loc>, <size units="page">17 pp</size>.</mixed-citation></ref><ref id="B44"><mixed-citation xmlns:xlink="http://www.w3.org/1999/xlink" xlink:type="simple"><person-group><name name-style="western"><surname>Opute</surname><given-names>FI</given-names></name></person-group> (<year>1992</year>) <article-title>Contribution to the knowledge of algae of Nigeria. 1. Desmids from the Warri / Forcados Estuaries. Part II. The genera <italic><tp:taxon-name><tp:taxon-name-part taxon-name-part-type="genus">Euastrum</tp:taxon-name-part></tp:taxon-name></italic> and <italic><tp:taxon-name><tp:taxon-name-part taxon-name-part-type="genus">Micrasterias</tp:taxon-name-part></tp:taxon-name></italic>.</article-title><source>Algological Studies</source><volume>65</volume>: <fpage>73</fpage>–<lpage>92</lpage>.</mixed-citation></ref><ref id="B34"><mixed-citation xmlns:xlink="http://www.w3.org/1999/xlink" xlink:type="simple"><person-group><name name-style="western"><surname>Li</surname><given-names>WKW</given-names></name><name name-style="western"><surname>Andersen</surname><given-names>RA</given-names></name><name name-style="western"><surname>Gifford</surname><given-names>DJ</given-names></name><name name-style="western"><surname>Incze</surname><given-names>LS</given-names></name><name name-style="western"><surname>Martin</surname><given-names>JL</given-names></name><name name-style="western"><surname>Pilskaln</surname><given-names>CH</given-names></name><name name-style="western"><surname>Rooney-Varga</surname><given-names>JN</given-names></name><name name-style="western"><surname>Sieracki</surname><given-names>ME</given-names></name><name name-style="western"><surname>Wilson</surname><given-names>WH</given-names></name><name name-style="western"><surname>Wolff</surname><given-names>NH</given-names></name></person-group> (<year>2011</year>) Planktonic Microbes in the Gulf of Maine Area. PLoS ONE 6(6) e20981. <ext-link xlink:href="10.1371/journal.pone.0020981" ext-link-type="doi" xlink:type="simple">https://doi.org/10.1371/journal.pone.0020981</ext-link></mixed-citation></ref><ref id="B45"><mixed-citation xmlns:xlink="http://www.w3.org/1999/xlink" xlink:type="simple"><person-group><name name-style="western"><surname>Opute</surname><given-names>FI</given-names></name><name name-style="western"><surname>Kadiri</surname><given-names>MO</given-names></name></person-group> (<year>2013</year>) <source>Phytoplankton algae of Nigeria. A Practical &amp; Theoretical Guide (Vol. 1): The desmids.</source><publisher-name>Mindex Publishing Company Limited</publisher-name>, <publisher-loc>Benin City</publisher-loc>, <size units="page">304 pp</size>.</mixed-citation></ref><ref id="B12"><mixed-citation xmlns:xlink="http://www.w3.org/1999/xlink" xlink:type="simple"><person-group><name name-style="western"><surname>Dayala</surname><given-names>VT</given-names></name><name name-style="western"><surname>Salas</surname><given-names>PM</given-names></name><name name-style="western"><surname>Sujatha</surname><given-names>CH</given-names></name></person-group> (<year>2014</year>) <article-title>Spatial and seasonal variations of phytoplankton species and their relationship to physicochemical variables in the Cochin estuarine waters, Southwest coast of India.</article-title><source>Indian Journal of Geo-Marine Sciences</source><volume>43</volume>(<issue>6</issue>): <fpage>937</fpage>–<lpage>947</lpage>.</mixed-citation></ref><ref id="B37"><mixed-citation xmlns:xlink="http://www.w3.org/1999/xlink" xlink:type="simple"><person-group><name name-style="western"><surname>Mama</surname><given-names>AC</given-names></name><name name-style="western"><surname>Mbeng</surname><given-names>OL</given-names></name><name name-style="western"><surname>Dongmo</surname><given-names>ChT</given-names></name><name name-style="western"><surname>Moto</surname><given-names>I</given-names></name><name name-style="western"><surname>Ngoupayou</surname><given-names>NJR</given-names></name><name name-style="western"><surname>Ohondja</surname><given-names>ALM</given-names></name></person-group> (<year>2016</year>) <article-title>Tidal variations and its impacts on the abundance and diversity of phytoplankton in the Nyong Estuary of Cameroon.</article-title><source>Journal of Multidisciplinary Engineering Science and Technology</source><volume>3</volume>(<issue>1</issue>): <fpage>3667</fpage>–<lpage>3675</lpage>.</mixed-citation></ref><ref id="B20"><mixed-citation xmlns:xlink="http://www.w3.org/1999/xlink" xlink:type="simple"><person-group><name name-style="western"><surname>Hirano</surname><given-names>M</given-names></name></person-group> (<year>1975</year>) <article-title>Phytoplankton from Lake Boraphet in the central Plain of Thailand. Contributions from the Biological Laboratory.</article-title><source>Kyoto University</source><volume>24</volume>(<issue>4</issue>): <fpage>187</fpage>–<lpage>203</lpage>.</mixed-citation></ref><ref id="B8"><mixed-citation xmlns:xlink="http://www.w3.org/1999/xlink" xlink:type="simple"><person-group><name name-style="western"><surname>Couté</surname><given-names>A</given-names></name><name name-style="western"><surname>Rousselin</surname><given-names>G</given-names></name></person-group> (<year>1975</year>) Contribution à l’étude des algues d’eau douce du Moyen Niger (Mali). Bulletin du Muséum national d’Histoire naturelle, 3<sup>e</sup> série, n.277, 21: 73–175.</mixed-citation></ref></ref-list></tp:taxon-treatment>
