# Supplementary material for: ﻿Morphology, taxonomy, biogeography and ecology of Micrasteriasfoliacea Bailey ex Ralfs (Desmidiales, Zygnematophyceae)
Source: PhytoKeys. 2023 May 9;226:33–51. doi: 10.3897/phytokeys.226.103500 (PMC10189646; doi:10.3897/phytokeys.226.103500)
Supplement: XML Treatment for Micrasterias foliacea var. elongata [file phytokeys.226.103500-treatment2.xml]

<!DOCTYPE tp:taxon-treatment
  PUBLIC "-//TaxonX//DTD Taxonomic Treatment Publishing DTD v0 20100105//EN" "tax-treatment-NSO.dtd">
<tp:taxon-treatment xmlns:tp="http://www.plazi.org/taxpub"><tp:treatment-meta><kwd-group><label>Taxon classification</label><kwd>
              <named-content content-type="kingdom">Plantae</named-content>
            </kwd><kwd>
              <named-content content-type="order">Desmidiales</named-content>
            </kwd><kwd>
              <named-content content-type="family">Desmidiaceae</named-content>
            </kwd></kwd-group><mixed-citation publication-type="journal"><person-group><name><surname>Levanets</surname><given-names>Anatoliy</given-names></name><name><surname>Janse van Vuuren</surname><given-names>Sanet</given-names></name></person-group><article-title>﻿Morphology, taxonomy, biogeography and ecology of <italic><tp:taxon-name><tp:taxon-name-part taxon-name-part-type="genus" reg="Micrasterias">Micrasterias</tp:taxon-name-part><tp:taxon-name-part taxon-name-part-type="species" reg="foliacea">foliacea</tp:taxon-name-part></tp:taxon-name></italic> Bailey ex Ralfs (<tp:taxon-name><tp:taxon-name-part taxon-name-part-type="genus" reg="Desmidiales">Desmidiales</tp:taxon-name-part></tp:taxon-name>, <tp:taxon-name><tp:taxon-name-part taxon-name-part-type="genus" reg="Zygnematophyceae">Zygnematophyceae</tp:taxon-name-part></tp:taxon-name>)</article-title><source>PhytoKeys</source><day>09</day><month>05</month><year>2023</year><volume>226</volume><fpage>33</fpage><lpage>51</lpage><pub-id pub-id-type="doi">10.3897/phytokeys.226.103500</pub-id></mixed-citation></tp:treatment-meta><tp:nomenclature><label>﻿2.</label><tp:taxon-name>
            <object-id xmlns:xlink="http://www.w3.org/1999/xlink" content-type="arpha" xlink:type="simple">F4D31970-82D2-5773-B0B6-B2AAA68705D3</object-id>
            <tp:taxon-name-part taxon-name-part-type="genus" reg="Micrasterias">Micrasterias</tp:taxon-name-part>
            <tp:taxon-name-part taxon-name-part-type="species" reg="foliacea">foliacea</tp:taxon-name-part>
            <tp:taxon-name-part taxon-name-part-type="infraspecific-rank">var.</tp:taxon-name-part>
            <tp:taxon-name-part taxon-name-part-type="variety" reg="elongata">elongata</tp:taxon-name-part>
          </tp:taxon-name><tp:taxon-authority>(W.B. Turner) Willi Krieger, 1939</tp:taxon-authority><tp:nomenclature-citation-list><tp:nomenclature-citation><tp:taxon-name>
                <tp:taxon-name-part taxon-name-part-type="genus" reg="Micrasterias">Micrasterias</tp:taxon-name-part>
                <tp:taxon-name-part taxon-name-part-type="species" reg="foliacea">foliacea</tp:taxon-name-part>
                <tp:taxon-name-part taxon-name-part-type="infraspecific-rank">var.</tp:taxon-name-part>
                <tp:taxon-name-part taxon-name-part-type="variety" reg="elongata">elongata</tp:taxon-name-part>
              </tp:taxon-name><comment>(W.B. Turner) Willi Krieger, 1939. “Rabenhorst’s Kryptogamen-Flora von Deutschland”, “Österreich und der Schweiz”, 2 Aufl., 13 (Abt.1, Teil 2): 77.</comment></tp:nomenclature-citation></tp:nomenclature-citation-list></tp:nomenclature><tp:treatment-sec sec-type="Synonyms" id="SECID0EAUAG"><title>Synonyms.</title><p><italic><tp:taxon-name><tp:taxon-name-part taxon-name-part-type="genus" reg="Micrasterias">M.</tp:taxon-name-part><tp:taxon-name-part taxon-name-part-type="species" reg="foliacea">foliacea</tp:taxon-name-part></tp:taxon-name></italic> Bailey ex Ralfs var. β Wallich, 1860. “Annals and Magazine of Natural History” Series 3, 5: 280, tab. XIV, figs 1–4; <tp:taxon-name><tp:taxon-name-part taxon-name-part-type="genus" reg="Micrasterias">M.</tp:taxon-name-part><tp:taxon-name-part taxon-name-part-type="species" reg="foliacea">foliacea</tp:taxon-name-part><tp:taxon-name-part taxon-name-part-type="authority">Bailey ex Ralfs</tp:taxon-name-part><tp:taxon-name-part taxon-name-part-type="infraspecific-rank">f. β</tp:taxon-name-part><tp:taxon-name-part taxon-name-part-type="species" reg="elongata">elongata</tp:taxon-name-part></tp:taxon-name> Turner, 1892. “Aquae Dulcis Indiae Orientalis”: 94.</p><p>This variety was originally described by <xref ref-type="bibr" rid="B70">Wallich (1860)</xref> as “var. β”. A later study by <xref ref-type="bibr" rid="B67">Turner (1892)</xref> revealed the same alga, but he described it as “forma β <italic>elongata</italic>”. In his monograph, <xref ref-type="bibr" rid="B29">Krieger (1939)</xref> indicated the same algal species as “var. <tp:taxon-name><tp:taxon-name-part taxon-name-part-type="genus" reg="Micrasterias"/><tp:taxon-name-part taxon-name-part-type="species" reg="elongata"/><tp:taxon-name-part taxon-name-part-type="variety" reg="elongata">elongata</tp:taxon-name-part></tp:taxon-name> Turner”.</p></tp:treatment-sec><tp:treatment-sec sec-type="Morphology" id="SECID0EOWAG"><title>Morphology.</title><p>The prominent feature of <tp:taxon-name><tp:taxon-name-part taxon-name-part-type="genus" reg="Micrasterias">M.</tp:taxon-name-part><tp:taxon-name-part taxon-name-part-type="species" reg="foliacea">foliacea</tp:taxon-name-part><tp:taxon-name-part taxon-name-part-type="infraspecific-rank">var.</tp:taxon-name-part><tp:taxon-name-part taxon-name-part-type="variety" reg="elongata">elongata</tp:taxon-name-part></tp:taxon-name> is the largely developed, triangular terminal lobe, with an outward directed base, emarginate at its angles and centre and furnished with two short stout teeth placed obliquely to each other (comparable to that of <italic><tp:taxon-name><tp:taxon-name-part taxon-name-part-type="genus" reg="Micrasterias">M.</tp:taxon-name-part><tp:taxon-name-part taxon-name-part-type="species" reg="baileyi">baileyi</tp:taxon-name-part></tp:taxon-name></italic>). The central emargination of this lobe is deep and rectangular and the entire lobe projects very slightly beyond the apices of the lateral lobes. The margins of the filament are parallel and direct, the fronds tabular, and divided by a very deep constriction into two dichotomously incised segments, the ultimate subdivisions of which are emarginate. In the Bengal variety, the teeth-like projections next to the terminal lobe are acutely angular, instead of being rounded and, as in the case of <italic><tp:taxon-name><tp:taxon-name-part taxon-name-part-type="genus" reg="Onychonema">Onychonema</tp:taxon-name-part></tp:taxon-name></italic>, the projecting processes, by which cohesion is either secured or increased, overlap each other alternately in adjacent fronds. The cell length is 85–90 μm, width 70–75 μm, width of isthmus 11–13 μm, width of apex 32 μm, width of polar lobes 15 μm (<xref ref-type="bibr" rid="B70">Wallich 1860</xref>; <xref ref-type="bibr" rid="B67">Turner 1892</xref>).</p></tp:treatment-sec><tp:treatment-sec sec-type="distribution" id="SECID0E6XAG"><title>Distribution.</title><p>This variety seems to be endemic to southeastern tropical Asia (Lower Bengal, India; Fig. <xref ref-type="fig" rid="F2">2</xref> and Suppl. material <xref ref-type="supplementary-material" rid="S2">2</xref>), where it was found in the 1800’s by Wallich (<xref ref-type="bibr" rid="B70">Wallich 1860</xref>). A single record of this variety from Sierra Leone (<xref ref-type="bibr" rid="B72">Woodhead and Tweed 1958</xref>; Suppl. material <xref ref-type="supplementary-material" rid="S2">2</xref>) is doubtful, because descriptions and illustrations of the cell morphology, as well as information about the sampling site, are absent.</p></tp:treatment-sec><tp:treatment-sec sec-type="habitat" id="SECID0EZYAG"><title>Habitat and ecology.</title><p>No information is available in the literature about the habitats or ecology of this variety.</p></tp:treatment-sec><tp:treatment-sec><!--Section generated to contain objects referenced in tp:taxon-treatment.--><fig id="F2" position="float" orientation="portrait"><object-id xmlns:xlink="http://www.w3.org/1999/xlink" content-type="doi" xlink:type="simple">10.3897/phytokeys.226.103500.figure2</object-id><object-id xmlns:xlink="http://www.w3.org/1999/xlink" content-type="arpha" xlink:type="simple">43B1872D-2924-53A8-8B09-EC60C5A18D8A</object-id><label>Figure 2.</label><caption><p>Worldwide distribution of different varieties of <italic><tp:taxon-name><tp:taxon-name-part taxon-name-part-type="genus" reg="Micrasterias">Micrasterias</tp:taxon-name-part><tp:taxon-name-part taxon-name-part-type="species" reg="foliacea">foliacea</tp:taxon-name-part></tp:taxon-name></italic>.</p></caption><graphic xmlns:xlink="http://www.w3.org/1999/xlink" xlink:href="phytokeys-226-033_article-103500__-g002.jpg" position="float" orientation="portrait" xlink:type="simple" id="oo_847713.jpg"><uri content-type="original_file" xlink:type="simple">https://binary.pensoft.net/fig/847713</uri></graphic></fig><supplementary-material xmlns:xlink="http://www.w3.org/1999/xlink" id="S2" position="float" orientation="portrait" xlink:type="simple"><object-id content-type="doi" xlink:type="simple">10.3897/phytokeys.226.103500.suppl2</object-id><object-id content-type="zenodo_dep_id" xlink:type="simple">7923821</object-id><object-id content-type="arpha" xlink:type="simple">D6CCE065-A7B0-570E-BB62-5E0A5322BAC4</object-id><label>Supplementary material 2</label><caption><p>Geographical distribution of <tp:taxon-name><tp:taxon-name-part taxon-name-part-type="genus" reg="Micrasterias">M.</tp:taxon-name-part><tp:taxon-name-part taxon-name-part-type="species" reg="foliacea">foliacea</tp:taxon-name-part><tp:taxon-name-part taxon-name-part-type="infraspecific-rank">var.</tp:taxon-name-part><tp:taxon-name-part taxon-name-part-type="variety" reg="elongata">elongata</tp:taxon-name-part></tp:taxon-name>, <italic><tp:taxon-name><tp:taxon-name-part taxon-name-part-type="genus" reg="Micrasterias"/><tp:taxon-name-part taxon-name-part-type="species" reg="multiornata">multiornata</tp:taxon-name-part></tp:taxon-name></italic>, <italic><tp:taxon-name><tp:taxon-name-part taxon-name-part-type="genus" reg="Micrasterias"/><tp:taxon-name-part taxon-name-part-type="species" reg="nodosa">nodosa</tp:taxon-name-part></tp:taxon-name></italic>, <italic><tp:taxon-name><tp:taxon-name-part taxon-name-part-type="genus" reg="Micrasterias"/><tp:taxon-name-part taxon-name-part-type="species" reg="nurulislamii">nurulislamii</tp:taxon-name-part></tp:taxon-name></italic>, <italic>quandrinflata</italic> and <italic><tp:taxon-name><tp:taxon-name-part taxon-name-part-type="genus" reg="Micrasterias"/><tp:taxon-name-part taxon-name-part-type="species" reg="spinosa">spinosa</tp:taxon-name-part></tp:taxon-name></italic> throughout the world</p></caption><statement content-type="dataType"><label>Data type</label><p>Distribution, references</p></statement><statement content-type="notes"><label>Explanation note</label><p>Habitat types and locations are indicated, together with the reference stating its presence.</p></statement><media xlink:href="phytokeys-226-033_article-103500__-s002.docx" mimetype="application" mime-subtype="vnd.openxmlformats-officedocument.wordprocessingml.document" position="float" orientation="portrait" xlink:type="simple" id="oo_847715.docx"><uri content-type="original_file" xlink:type="simple">https://binary.pensoft.net/file/847715</uri></media><permissions><license xlink:type="simple"><license-p>This dataset is made available under the Open Database License (http://opendatacommons.org/licenses/odbl/1.0/). The Open Database License (ODbL) is a license agreement intended to allow users to freely share, modify, and use this Dataset while maintaining this same freedom for others, provided that the original source and author(s) are credited.</license-p></license></permissions><attrib specific-use="authors">Anatoliy Levanets, Sanet Janse van Vuuren</attrib></supplementary-material></tp:treatment-sec><ref-list><ref id="B70"><mixed-citation xmlns:xlink="http://www.w3.org/1999/xlink" xlink:type="simple"><person-group><name name-style="western"><surname>Wallich</surname><given-names>GC</given-names></name></person-group> (<year>1860</year>) Description of Desmidieae from Lower Bengal. Annals and Magazine of Natural History, Series 3, 5: 184–197. [273–285.] <ext-link xlink:href="10.1080/00222936008697200" ext-link-type="doi" xlink:type="simple">https://doi.org/10.1080/00222936008697200</ext-link></mixed-citation></ref><ref id="B67"><mixed-citation xmlns:xlink="http://www.w3.org/1999/xlink" xlink:type="simple"><person-group><name name-style="western"><surname>Turner</surname><given-names>WB</given-names></name></person-group> (<year>1892</year>) <source><tp:taxon-name><tp:taxon-name-part taxon-name-part-type="order">Algae</tp:taxon-name-part></tp:taxon-name> Aquae Dulcis Indiae Orientalis. The Fresh-Water <tp:taxon-name><tp:taxon-name-part taxon-name-part-type="order">Algae</tp:taxon-name-part></tp:taxon-name> (principally Desmidieae) of East India. Kongl.</source><publisher-name>Boktryckeriet</publisher-name>, <publisher-loc>Stockholm</publisher-loc>, <size units="page">187 pp</size>.</mixed-citation></ref><ref id="B29"><mixed-citation xmlns:xlink="http://www.w3.org/1999/xlink" xlink:type="simple"><person-group><name name-style="western"><surname>Krieger</surname><given-names>W</given-names></name></person-group> (<year>1939</year>) Die Demidiaceen Europas mit Berücksichtigung der auβereuropäischen Arten. Rabenhorst’s Kryptogamen-Flora von Deutschland, Österreich und der Schweiz 13(2). Akademische Verlagsgesellschaft M.B.H., Leipzig, 1–117.</mixed-citation></ref><ref id="B72"><mixed-citation xmlns:xlink="http://www.w3.org/1999/xlink" xlink:type="simple"><person-group><name name-style="western"><surname>Woodhead</surname><given-names>N</given-names></name><name name-style="western"><surname>Tweed</surname><given-names>RD</given-names></name></person-group> (<year>1958</year>) <article-title>A check-list of tropical West African algae.</article-title><source>Hydrobiologia</source><volume>11</volume>(<issue>3–4</issue>): <fpage>299</fpage>–<lpage>395</lpage>. <ext-link xlink:href="10.1007/BF00018696" ext-link-type="doi" xlink:type="simple">https://doi.org/10.1007/BF00018696</ext-link></mixed-citation></ref></ref-list></tp:taxon-treatment>
