# Supplementary material for: ﻿Morphology, taxonomy, biogeography and ecology of Micrasteriasfoliacea Bailey ex Ralfs (Desmidiales, Zygnematophyceae)
Source: PhytoKeys. 2023 May 9;226:33–51. doi: 10.3897/phytokeys.226.103500 (PMC10189646; doi:10.3897/phytokeys.226.103500)
Supplement: XML Treatment for Micrasterias foliacea var. nodosa [file phytokeys.226.103500-treatment4.xml]

<!DOCTYPE tp:taxon-treatment
  PUBLIC "-//TaxonX//DTD Taxonomic Treatment Publishing DTD v0 20100105//EN" "tax-treatment-NSO.dtd">
<tp:taxon-treatment xmlns:tp="http://www.plazi.org/taxpub"><tp:treatment-meta><kwd-group><label>Taxon classification</label><kwd>
              <named-content content-type="kingdom">Plantae</named-content>
            </kwd><kwd>
              <named-content content-type="order">Desmidiales</named-content>
            </kwd><kwd>
              <named-content content-type="family">Desmidiaceae</named-content>
            </kwd></kwd-group><mixed-citation publication-type="journal"><person-group><name><surname>Levanets</surname><given-names>Anatoliy</given-names></name><name><surname>Janse van Vuuren</surname><given-names>Sanet</given-names></name></person-group><article-title>﻿Morphology, taxonomy, biogeography and ecology of <italic><tp:taxon-name><tp:taxon-name-part taxon-name-part-type="genus" reg="Micrasterias">Micrasterias</tp:taxon-name-part><tp:taxon-name-part taxon-name-part-type="species" reg="foliacea">foliacea</tp:taxon-name-part></tp:taxon-name></italic> Bailey ex Ralfs (<tp:taxon-name><tp:taxon-name-part taxon-name-part-type="genus" reg="Desmidiales">Desmidiales</tp:taxon-name-part></tp:taxon-name>, <tp:taxon-name><tp:taxon-name-part taxon-name-part-type="genus" reg="Zygnematophyceae">Zygnematophyceae</tp:taxon-name-part></tp:taxon-name>)</article-title><source>PhytoKeys</source><day>09</day><month>05</month><year>2023</year><volume>226</volume><fpage>33</fpage><lpage>51</lpage><pub-id pub-id-type="doi">10.3897/phytokeys.226.103500</pub-id></mixed-citation></tp:treatment-meta><tp:nomenclature><label>﻿4.</label><tp:taxon-name>
            <object-id xmlns:xlink="http://www.w3.org/1999/xlink" content-type="arpha" xlink:type="simple">59CE416A-83A0-523C-B1D0-DC952345A58D</object-id>
            <tp:taxon-name-part taxon-name-part-type="genus" reg="Micrasterias">Micrasterias</tp:taxon-name-part>
            <tp:taxon-name-part taxon-name-part-type="species" reg="foliacea">foliacea</tp:taxon-name-part>
            <tp:taxon-name-part taxon-name-part-type="infraspecific-rank">var.</tp:taxon-name-part>
            <tp:taxon-name-part taxon-name-part-type="variety" reg="nodosa">nodosa</tp:taxon-name-part>
          </tp:taxon-name><tp:taxon-authority>(Behre) Levanets &amp; Janse van Vuuren</tp:taxon-authority><tp:taxon-status xmlns:xlink="http://www.w3.org/1999/xlink" xlink:type="simple">stat. nov.</tp:taxon-status><tp:nomenclature-citation-list><tp:nomenclature-citation><tp:taxon-name>
                <tp:taxon-name-part taxon-name-part-type="genus" reg="Micrasterias">M.</tp:taxon-name-part>
                <tp:taxon-name-part taxon-name-part-type="species" reg="foliacea">foliacea</tp:taxon-name-part>
                <tp:taxon-name-part taxon-name-part-type="infraspecific-rank">f.</tp:taxon-name-part>
                <tp:taxon-name-part taxon-name-part-type="form" reg="nodosa">nodosa</tp:taxon-name-part>
              </tp:taxon-name><comment><xref ref-type="bibr" rid="B3">Behre 1956</xref>. “Archiv für Hydrobiologie / Supplement” 23: 84, Pl. 10, fig. 5, Basionym.</comment></tp:nomenclature-citation></tp:nomenclature-citation-list></tp:nomenclature><tp:treatment-sec sec-type="Taxon depository" id="SECID0EQ5AG"><title>Taxon depository.</title><p>PhycoBank registration: <ext-link xmlns:xlink="http://www.w3.org/1999/xlink" xlink:href="http://phycobank.org/103725" ext-link-type="uri" xlink:type="simple">http://phycobank.org/103725</ext-link>.</p><p>Nodular cell wall thickenings are unique morphological features of this variety and therefore it is proposed to raise taxonomical status of this form to the variety.</p></tp:treatment-sec><tp:treatment-sec sec-type="Morphology" id="SECID0E35AG"><title>Morphology.</title><p>This taxon was described by Karl <xref ref-type="bibr" rid="B3">Behre (1956)</xref> as “forma <tp:taxon-name><tp:taxon-name-part taxon-name-part-type="genus" reg="Micrasterias"/><tp:taxon-name-part taxon-name-part-type="species" reg="nodosa"/><tp:taxon-name-part taxon-name-part-type="form" reg="nodosa">nodosa</tp:taxon-name-part></tp:taxon-name>” based on cell morphology – it differs from the type by the presence of nodular wall thickenings. Usually, thickenings are located on the inner corners and opposed points of adjacent lobes. Sometimes adjacent lobes are connected by ridge-like thickenings. It was noted that this variety is not a teratological form, because similar wall thickenings were found in numerous cells collected in several sites. Also, no transitional forms were seen between the nodular and the typical forms and the two forms occurred side by side in some samples. Dimensions: 70–74 x 80 μm, isthmus 16 μm.</p></tp:treatment-sec><tp:treatment-sec sec-type="distribution" id="SECID0EV6AG"><title>Distribution.</title><p>Variety <italic><tp:taxon-name><tp:taxon-name-part taxon-name-part-type="genus" reg="Micrasterias"/><tp:taxon-name-part taxon-name-part-type="species" reg="nodosa">nodosa</tp:taxon-name-part></tp:taxon-name></italic> was rarely encountered, and only recorded from a few islands in Indonesia and the Philippines (southeastern Asia; Fig. <xref ref-type="fig" rid="F2">2</xref> and Suppl. material <xref ref-type="supplementary-material" rid="S2">2</xref> for more information).</p></tp:treatment-sec><tp:treatment-sec sec-type="habitat" id="SECID0ENABG"><title>Habitat and ecology.</title><p>In all cases <tp:taxon-name><tp:taxon-name-part taxon-name-part-type="genus" reg="Micrasterias">M.</tp:taxon-name-part><tp:taxon-name-part taxon-name-part-type="species" reg="foliacea">foliacea</tp:taxon-name-part><tp:taxon-name-part taxon-name-part-type="infraspecific-rank">var.</tp:taxon-name-part><tp:taxon-name-part taxon-name-part-type="variety" reg="nodosa">nodosa</tp:taxon-name-part></tp:taxon-name> were found in lake environments. In the Philippines the water bodies were characterized by clear water, covered by plants, containing detritus and other remains of higher plants. In Indonesia it was recorded from a crater lake (Suppl. material <xref ref-type="supplementary-material" rid="S2">2</xref>). No data on physico-chemical environmental variables was present for these water bodies.</p></tp:treatment-sec><tp:treatment-sec><!--Section generated to contain objects referenced in tp:taxon-treatment.--><fig id="F2" position="float" orientation="portrait"><object-id xmlns:xlink="http://www.w3.org/1999/xlink" content-type="doi" xlink:type="simple">10.3897/phytokeys.226.103500.figure2</object-id><object-id xmlns:xlink="http://www.w3.org/1999/xlink" content-type="arpha" xlink:type="simple">43B1872D-2924-53A8-8B09-EC60C5A18D8A</object-id><label>Figure 2.</label><caption><p>Worldwide distribution of different varieties of <italic><tp:taxon-name><tp:taxon-name-part taxon-name-part-type="genus" reg="Micrasterias">Micrasterias</tp:taxon-name-part><tp:taxon-name-part taxon-name-part-type="species" reg="foliacea">foliacea</tp:taxon-name-part></tp:taxon-name></italic>.</p></caption><graphic xmlns:xlink="http://www.w3.org/1999/xlink" xlink:href="phytokeys-226-033_article-103500__-g002.jpg" position="float" orientation="portrait" xlink:type="simple" id="oo_847713.jpg"><uri content-type="original_file" xlink:type="simple">https://binary.pensoft.net/fig/847713</uri></graphic></fig><supplementary-material xmlns:xlink="http://www.w3.org/1999/xlink" id="S2" position="float" orientation="portrait" xlink:type="simple"><object-id content-type="doi" xlink:type="simple">10.3897/phytokeys.226.103500.suppl2</object-id><object-id content-type="zenodo_dep_id" xlink:type="simple">7923821</object-id><object-id content-type="arpha" xlink:type="simple">D6CCE065-A7B0-570E-BB62-5E0A5322BAC4</object-id><label>Supplementary material 2</label><caption><p>Geographical distribution of <tp:taxon-name><tp:taxon-name-part taxon-name-part-type="genus" reg="Micrasterias">M.</tp:taxon-name-part><tp:taxon-name-part taxon-name-part-type="species" reg="foliacea">foliacea</tp:taxon-name-part><tp:taxon-name-part taxon-name-part-type="infraspecific-rank">var.</tp:taxon-name-part><tp:taxon-name-part taxon-name-part-type="variety" reg="elongata">elongata</tp:taxon-name-part></tp:taxon-name>, <italic><tp:taxon-name><tp:taxon-name-part taxon-name-part-type="genus" reg="Micrasterias"/><tp:taxon-name-part taxon-name-part-type="species" reg="multiornata">multiornata</tp:taxon-name-part></tp:taxon-name></italic>, <italic><tp:taxon-name><tp:taxon-name-part taxon-name-part-type="genus" reg="Micrasterias"/><tp:taxon-name-part taxon-name-part-type="species" reg="nodosa">nodosa</tp:taxon-name-part></tp:taxon-name></italic>, <italic><tp:taxon-name><tp:taxon-name-part taxon-name-part-type="genus" reg="Micrasterias"/><tp:taxon-name-part taxon-name-part-type="species" reg="nurulislamii">nurulislamii</tp:taxon-name-part></tp:taxon-name></italic>, <italic>quandrinflata</italic> and <italic><tp:taxon-name><tp:taxon-name-part taxon-name-part-type="genus" reg="Micrasterias"/><tp:taxon-name-part taxon-name-part-type="species" reg="spinosa">spinosa</tp:taxon-name-part></tp:taxon-name></italic> throughout the world</p></caption><statement content-type="dataType"><label>Data type</label><p>Distribution, references</p></statement><statement content-type="notes"><label>Explanation note</label><p>Habitat types and locations are indicated, together with the reference stating its presence.</p></statement><media xlink:href="phytokeys-226-033_article-103500__-s002.docx" mimetype="application" mime-subtype="vnd.openxmlformats-officedocument.wordprocessingml.document" position="float" orientation="portrait" xlink:type="simple" id="oo_847715.docx"><uri content-type="original_file" xlink:type="simple">https://binary.pensoft.net/file/847715</uri></media><permissions><license xlink:type="simple"><license-p>This dataset is made available under the Open Database License (http://opendatacommons.org/licenses/odbl/1.0/). The Open Database License (ODbL) is a license agreement intended to allow users to freely share, modify, and use this Dataset while maintaining this same freedom for others, provided that the original source and author(s) are credited.</license-p></license></permissions><attrib specific-use="authors">Anatoliy Levanets, Sanet Janse van Vuuren</attrib></supplementary-material></tp:treatment-sec><ref-list><ref id="B3"><mixed-citation xmlns:xlink="http://www.w3.org/1999/xlink" xlink:type="simple"><person-group><name name-style="western"><surname>Behre</surname><given-names>K</given-names></name></person-group> (<year>1956</year>) <article-title>Die Süβwasser-Algen der Wallacea-Expedition (ohne die Diatomeen und Peridineen).</article-title><source>Archiv für Hydrobiologie Supplement</source><volume>23</volume>(<issue>1</issue>): <fpage>1</fpage>–<lpage>104</lpage>.</mixed-citation></ref></ref-list></tp:taxon-treatment>
