# Supplementary material for: ﻿Morphology, taxonomy, biogeography and ecology of Micrasteriasfoliacea Bailey ex Ralfs (Desmidiales, Zygnematophyceae)
Source: PhytoKeys. 2023 May 9;226:33–51. doi: 10.3897/phytokeys.226.103500 (PMC10189646; doi:10.3897/phytokeys.226.103500)
Supplement: XML Treatment for M. foliacea var. nurulislamii [file phytokeys.226.103500-treatment5.xml]

<!DOCTYPE tp:taxon-treatment
  PUBLIC "-//TaxonX//DTD Taxonomic Treatment Publishing DTD v0 20100105//EN" "tax-treatment-NSO.dtd">
<tp:taxon-treatment xmlns:tp="http://www.plazi.org/taxpub"><tp:treatment-meta><kwd-group><label>Taxon classification</label><kwd>
              <named-content content-type="kingdom">Plantae</named-content>
            </kwd><kwd>
              <named-content content-type="order">Desmidiales</named-content>
            </kwd><kwd>
              <named-content content-type="family">Desmidiaceae</named-content>
            </kwd></kwd-group><mixed-citation publication-type="journal"><person-group><name><surname>Levanets</surname><given-names>Anatoliy</given-names></name><name><surname>Janse van Vuuren</surname><given-names>Sanet</given-names></name></person-group><article-title>﻿Morphology, taxonomy, biogeography and ecology of <italic><tp:taxon-name><tp:taxon-name-part taxon-name-part-type="genus" reg="Micrasterias">Micrasterias</tp:taxon-name-part><tp:taxon-name-part taxon-name-part-type="species" reg="foliacea">foliacea</tp:taxon-name-part></tp:taxon-name></italic> Bailey ex Ralfs (<tp:taxon-name><tp:taxon-name-part taxon-name-part-type="genus" reg="Desmidiales">Desmidiales</tp:taxon-name-part></tp:taxon-name>, <tp:taxon-name><tp:taxon-name-part taxon-name-part-type="genus" reg="Zygnematophyceae">Zygnematophyceae</tp:taxon-name-part></tp:taxon-name>)</article-title><source>PhytoKeys</source><day>09</day><month>05</month><year>2023</year><volume>226</volume><fpage>33</fpage><lpage>51</lpage><pub-id pub-id-type="doi">10.3897/phytokeys.226.103500</pub-id></mixed-citation></tp:treatment-meta><tp:nomenclature><label>﻿5.</label><tp:taxon-name>
            <object-id xmlns:xlink="http://www.w3.org/1999/xlink" content-type="arpha" xlink:type="simple">15BBA397-97CA-5ECD-8EBF-8B369D3CE7D1</object-id>
            <tp:taxon-name-part taxon-name-part-type="genus" reg="Micrasterias">M.</tp:taxon-name-part>
            <tp:taxon-name-part taxon-name-part-type="species" reg="foliacea">foliacea</tp:taxon-name-part>
            <tp:taxon-name-part taxon-name-part-type="infraspecific-rank">var.</tp:taxon-name-part>
            <tp:taxon-name-part taxon-name-part-type="variety" reg="nurulislamii">nurulislamii</tp:taxon-name-part>
          </tp:taxon-name><tp:taxon-authority>Levanets &amp; Janse van Vuuren, 2023: 1, no fig.</tp:taxon-authority><tp:nomenclature-citation-list><tp:nomenclature-citation><tp:taxon-name>
                <tp:taxon-name-part taxon-name-part-type="genus" reg="Micrasterias">Micrasterias</tp:taxon-name-part>
                <tp:taxon-name-part taxon-name-part-type="species" reg="foliacea">foliacea</tp:taxon-name-part>
                <tp:taxon-name-part taxon-name-part-type="infraspecific-rank">var.</tp:taxon-name-part>
                <tp:taxon-name-part taxon-name-part-type="variety" reg="spinosa">spinosa</tp:taxon-name-part>
              </tp:taxon-name><comment>Islam &amp; Ashrafi, <italic>nom. inval</italic>. 2004. “Bangladesh Journal of Plant Taxonomy” 6, Pl. 3, figs 12–14. Basionym.</comment></tp:nomenclature-citation></tp:nomenclature-citation-list></tp:nomenclature><tp:treatment-sec sec-type="remarks" id="SECID0EKDBG"><title>Remarks.</title><p><xref ref-type="bibr" rid="B21">Islam and Begum (2004)</xref> published a paper on <italic><tp:taxon-name><tp:taxon-name-part taxon-name-part-type="genus" reg="Micrasterias">Micrasterias</tp:taxon-name-part></tp:taxon-name></italic> Agardh from selected areas of Bangladesh and described a new variety of <italic><tp:taxon-name><tp:taxon-name-part taxon-name-part-type="genus" reg="Micrasterias">M.</tp:taxon-name-part><tp:taxon-name-part taxon-name-part-type="species" reg="foliacea">foliacea</tp:taxon-name-part></tp:taxon-name></italic> (var. <tp:taxon-name><tp:taxon-name-part taxon-name-part-type="genus" reg="Micrasterias"/><tp:taxon-name-part taxon-name-part-type="species" reg="foliacea"/><tp:taxon-name-part taxon-name-part-type="variety" reg="spinosa">spinosa</tp:taxon-name-part></tp:taxon-name>). This varietal designation was invalid and was not designated in accordance with Art. 40.6 of ICN (<xref ref-type="bibr" rid="B66">Turland et al. 2018</xref>). In addition, the varietal name “<tp:taxon-name><tp:taxon-name-part taxon-name-part-type="genus" reg="Micrasterias">Micrasterias</tp:taxon-name-part><tp:taxon-name-part taxon-name-part-type="species" reg="foliacea">foliacea</tp:taxon-name-part><tp:taxon-name-part taxon-name-part-type="infraspecific-rank">var.</tp:taxon-name-part><tp:taxon-name-part taxon-name-part-type="variety" reg="spinosa">spinosa</tp:taxon-name-part></tp:taxon-name> Islam &amp; Ashrafi” was invalid as <tp:taxon-name><tp:taxon-name-part taxon-name-part-type="genus" reg="Micrasterias">Micrasterias</tp:taxon-name-part><tp:taxon-name-part taxon-name-part-type="species" reg="foliacea">foliacea</tp:taxon-name-part><tp:taxon-name-part taxon-name-part-type="infraspecific-rank">var.</tp:taxon-name-part><tp:taxon-name-part taxon-name-part-type="variety" reg="spinosa">spinosa</tp:taxon-name-part></tp:taxon-name> Levanets and Guiry (2021) had priority. A new name, in honor of National Professor of Bangladesh, Abul Khayer Mohammed Nurul Islam, was therefore proposed for this variety (Levanets and Janse van Vuuren 2023).</p></tp:treatment-sec><tp:treatment-sec sec-type="Morphology" id="SECID0E2FBG"><title>Morphology.</title><p>This variety differs from the type because there are numerous spines on the cell wall. The cell wall is covered with many stout, curved spines, unequal in size. The incision between the lobes is usually wide open. Cell length 33–76 μm, width 34.5–77 μm, isthmus 5.0–11.5 μm (<xref ref-type="bibr" rid="B21">Islam and Begum 2004</xref>).</p></tp:treatment-sec><tp:treatment-sec sec-type="distribution" id="SECID0EFGBG"><title>Distribution.</title><p><tp:taxon-name><tp:taxon-name-part taxon-name-part-type="genus" reg="Micrasterias">M.</tp:taxon-name-part><tp:taxon-name-part taxon-name-part-type="species" reg="foliacea">foliacea</tp:taxon-name-part><tp:taxon-name-part taxon-name-part-type="infraspecific-rank">var.</tp:taxon-name-part><tp:taxon-name-part taxon-name-part-type="variety" reg="nurulislamii">nurulislamii</tp:taxon-name-part></tp:taxon-name> was found only once in Bangladesh (Suppl. material <xref ref-type="supplementary-material" rid="S2">2</xref>).</p></tp:treatment-sec><tp:treatment-sec sec-type="habitat" id="SECID0EAHBG"><title>Habitat and ecology.</title><p>It was found in a ditch. No ecological information is available.</p></tp:treatment-sec><tp:treatment-sec><!--Section generated to contain objects referenced in tp:taxon-treatment.--><supplementary-material xmlns:xlink="http://www.w3.org/1999/xlink" id="S2" position="float" orientation="portrait" xlink:type="simple"><object-id content-type="doi" xlink:type="simple">10.3897/phytokeys.226.103500.suppl2</object-id><object-id content-type="zenodo_dep_id" xlink:type="simple">7923821</object-id><object-id content-type="arpha" xlink:type="simple">D6CCE065-A7B0-570E-BB62-5E0A5322BAC4</object-id><label>Supplementary material 2</label><caption><p>Geographical distribution of <tp:taxon-name><tp:taxon-name-part taxon-name-part-type="genus" reg="Micrasterias">M.</tp:taxon-name-part><tp:taxon-name-part taxon-name-part-type="species" reg="foliacea">foliacea</tp:taxon-name-part><tp:taxon-name-part taxon-name-part-type="infraspecific-rank">var.</tp:taxon-name-part><tp:taxon-name-part taxon-name-part-type="variety" reg="elongata">elongata</tp:taxon-name-part></tp:taxon-name>, <italic><tp:taxon-name><tp:taxon-name-part taxon-name-part-type="genus" reg="Micrasterias"/><tp:taxon-name-part taxon-name-part-type="species" reg="multiornata">multiornata</tp:taxon-name-part></tp:taxon-name></italic>, <italic><tp:taxon-name><tp:taxon-name-part taxon-name-part-type="genus" reg="Micrasterias"/><tp:taxon-name-part taxon-name-part-type="species" reg="nodosa">nodosa</tp:taxon-name-part></tp:taxon-name></italic>, <italic><tp:taxon-name><tp:taxon-name-part taxon-name-part-type="genus" reg="Micrasterias"/><tp:taxon-name-part taxon-name-part-type="species" reg="nurulislamii">nurulislamii</tp:taxon-name-part></tp:taxon-name></italic>, <italic>quandrinflata</italic> and <italic><tp:taxon-name><tp:taxon-name-part taxon-name-part-type="genus" reg="Micrasterias"/><tp:taxon-name-part taxon-name-part-type="species" reg="spinosa">spinosa</tp:taxon-name-part></tp:taxon-name></italic> throughout the world</p></caption><statement content-type="dataType"><label>Data type</label><p>Distribution, references</p></statement><statement content-type="notes"><label>Explanation note</label><p>Habitat types and locations are indicated, together with the reference stating its presence.</p></statement><media xlink:href="phytokeys-226-033_article-103500__-s002.docx" mimetype="application" mime-subtype="vnd.openxmlformats-officedocument.wordprocessingml.document" position="float" orientation="portrait" xlink:type="simple" id="oo_847715.docx"><uri content-type="original_file" xlink:type="simple">https://binary.pensoft.net/file/847715</uri></media><permissions><license xlink:type="simple"><license-p>This dataset is made available under the Open Database License (http://opendatacommons.org/licenses/odbl/1.0/). The Open Database License (ODbL) is a license agreement intended to allow users to freely share, modify, and use this Dataset while maintaining this same freedom for others, provided that the original source and author(s) are credited.</license-p></license></permissions><attrib specific-use="authors">Anatoliy Levanets, Sanet Janse van Vuuren</attrib></supplementary-material></tp:treatment-sec><ref-list><ref id="B21"><mixed-citation xmlns:xlink="http://www.w3.org/1999/xlink" xlink:type="simple"><person-group><name name-style="western"><surname>Islam</surname><given-names>AKM</given-names></name><name name-style="western"><surname>Begum</surname><given-names>A</given-names></name></person-group> (<year>2004</year>) <article-title>Desmids from some selected areas of Bangladesh: 1. Genus <italic><tp:taxon-name><tp:taxon-name-part taxon-name-part-type="genus">Micrasterias</tp:taxon-name-part></tp:taxon-name></italic> Agardh.</article-title><source>Bangladesh Journal of Plant Taxonomy</source><volume>11</volume>(<issue>2</issue>): <fpage>1</fpage>–<lpage>14</lpage>.</mixed-citation></ref><ref id="B66"><mixed-citation xmlns:xlink="http://www.w3.org/1999/xlink" xlink:type="simple"><person-group><name name-style="western"><surname>Turland</surname><given-names>NJ</given-names></name><name name-style="western"><surname>Wiersema</surname><given-names>JH</given-names></name><name name-style="western"><surname>Barrie</surname><given-names>FR</given-names></name><name name-style="western"><surname>Greuter</surname><given-names>W</given-names></name><name name-style="western"><surname>Hawksworth</surname><given-names>DL</given-names></name><name name-style="western"><surname>Herendeen</surname><given-names>PS</given-names></name><name name-style="western"><surname>Knapp</surname><given-names>S</given-names></name><name name-style="western"><surname>Kusber</surname><given-names>W-H</given-names></name><name name-style="western"><surname>Li</surname><given-names>D-Z</given-names></name><name name-style="western"><surname>Marhold</surname><given-names>K</given-names></name><name name-style="western"><surname>May</surname><given-names>TW</given-names></name><name name-style="western"><surname>McNeill</surname><given-names>J</given-names></name><name name-style="western"><surname>Monro</surname><given-names>AM</given-names></name><name name-style="western"><surname>Prado</surname><given-names>J</given-names></name><name name-style="western"><surname>Price</surname><given-names>MJ</given-names></name><name name-style="western"><surname>Smith</surname><given-names>GF [Eds]</given-names></name></person-group> (<year>2018</year>) <source>International Code of Nomenclature for algae, fungi, and plants (Shenzhen Code) adopted by the Nineteenth International Botanical Congress Shenzhen, China, July 2017. Regnum Vegetabile (Vol. 159).</source><publisher-name>Koeltz Botanical Books</publisher-name>, <publisher-loc>Glashütten</publisher-loc>, <size units="page">253 pp</size>. <ext-link xlink:href="10.12705/Code.2018" ext-link-type="doi" xlink:type="simple">https://doi.org/10.12705/Code.2018</ext-link></mixed-citation></ref></ref-list></tp:taxon-treatment>
