# Supplementary material for: ﻿Morphology, taxonomy, biogeography and ecology of Micrasteriasfoliacea Bailey ex Ralfs (Desmidiales, Zygnematophyceae)
Source: PhytoKeys. 2023 May 9;226:33–51. doi: 10.3897/phytokeys.226.103500 (PMC10189646; doi:10.3897/phytokeys.226.103500)
Supplement: XML Treatment for Micrasterias foliacea var. ornata [file phytokeys.226.103500-treatment6.xml]

<!DOCTYPE tp:taxon-treatment
  PUBLIC "-//TaxonX//DTD Taxonomic Treatment Publishing DTD v0 20100105//EN" "tax-treatment-NSO.dtd">
<tp:taxon-treatment xmlns:tp="http://www.plazi.org/taxpub"><tp:treatment-meta><kwd-group><label>Taxon classification</label><kwd>
              <named-content content-type="kingdom">Plantae</named-content>
            </kwd><kwd>
              <named-content content-type="order">Desmidiales</named-content>
            </kwd><kwd>
              <named-content content-type="family">Desmidiaceae</named-content>
            </kwd></kwd-group><mixed-citation publication-type="journal"><person-group><name><surname>Levanets</surname><given-names>Anatoliy</given-names></name><name><surname>Janse van Vuuren</surname><given-names>Sanet</given-names></name></person-group><article-title>﻿Morphology, taxonomy, biogeography and ecology of <italic><tp:taxon-name><tp:taxon-name-part taxon-name-part-type="genus" reg="Micrasterias">Micrasterias</tp:taxon-name-part><tp:taxon-name-part taxon-name-part-type="species" reg="foliacea">foliacea</tp:taxon-name-part></tp:taxon-name></italic> Bailey ex Ralfs (<tp:taxon-name><tp:taxon-name-part taxon-name-part-type="genus" reg="Desmidiales">Desmidiales</tp:taxon-name-part></tp:taxon-name>, <tp:taxon-name><tp:taxon-name-part taxon-name-part-type="genus" reg="Zygnematophyceae">Zygnematophyceae</tp:taxon-name-part></tp:taxon-name>)</article-title><source>PhytoKeys</source><day>09</day><month>05</month><year>2023</year><volume>226</volume><fpage>33</fpage><lpage>51</lpage><pub-id pub-id-type="doi">10.3897/phytokeys.226.103500</pub-id></mixed-citation></tp:treatment-meta><tp:nomenclature><label>﻿6.</label><tp:taxon-name>
            <object-id xmlns:xlink="http://www.w3.org/1999/xlink" content-type="arpha" xlink:type="simple">942BA409-6F62-51C4-AB8F-6FE6F56AC5EB</object-id>
            <tp:taxon-name-part taxon-name-part-type="genus" reg="Micrasterias">Micrasterias</tp:taxon-name-part>
            <tp:taxon-name-part taxon-name-part-type="species" reg="foliacea">foliacea</tp:taxon-name-part>
            <tp:taxon-name-part taxon-name-part-type="infraspecific-rank">var.</tp:taxon-name-part>
            <tp:taxon-name-part taxon-name-part-type="variety" reg="ornata">ornata</tp:taxon-name-part>
          </tp:taxon-name><tp:taxon-authority>Nordstedt, 1869</tp:taxon-authority><tp:nomenclature-citation-list><tp:nomenclature-citation><tp:taxon-name>
                <tp:taxon-name-part taxon-name-part-type="genus" reg="Micrasterias">Micrasterias</tp:taxon-name-part>
                <tp:taxon-name-part taxon-name-part-type="species" reg="foliacea">foliacea</tp:taxon-name-part>
                <tp:taxon-name-part taxon-name-part-type="infraspecific-rank">var.</tp:taxon-name-part>
                <tp:taxon-name-part taxon-name-part-type="variety" reg="ornata">ornata</tp:taxon-name-part>
              </tp:taxon-name><comment>Nordstedt, 1869. “Videnskabelige Meddelelser fra den Naturhistorisk Forening i Kjøbenhavn for Aaret” 21: 221, Taf. 2, fig. 16.</comment></tp:nomenclature-citation></tp:nomenclature-citation-list></tp:nomenclature><tp:treatment-sec sec-type="Morphology" id="SECID0EEJBG"><title>Morphology.</title><p>Each semicell is rectangular and the cell wall bears one to three small spines along the sinus, as well as on the upper margin of the upper lateral lobe near its base and the lower margin of the lower lateral lobes near the isthmus (<xref ref-type="bibr" rid="B27">Kim 2013</xref>, <xref ref-type="bibr" rid="B28">2014</xref>). The presence of the spines on the upper and lower margins of the lateral lobes, as well as the incision which separates the polar lobe, is regarded as the major difference between this variety and the type (<xref ref-type="bibr" rid="B43">Nordstedt 1869</xref>; <xref ref-type="bibr" rid="B73">Zalocar de Domitrovic 1981</xref>).</p><p>In Asian specimens of both the specific form and var. <tp:taxon-name><tp:taxon-name-part taxon-name-part-type="genus" reg="Micrasterias"/><tp:taxon-name-part taxon-name-part-type="species" reg="ornata"/><tp:taxon-name-part taxon-name-part-type="variety" reg="ornata">ornata</tp:taxon-name-part></tp:taxon-name> a peculiar phenomenon, never seen in any American specimens, was observed. This is a warping of the surface of the filament, resulting in the twisting of the side (edge) view of the chains into a sinusoidal curve which is sometimes quite pronounced. It is caused by the curving and dishing in opposite directions of the right and left lateral lobes of one semicell, those of the other semicell being curved and dished in the reverse manner (<xref ref-type="bibr" rid="B59">Scott and Prescott 1961</xref>). Illustrations of these twisting of the chains can be found in <xref ref-type="bibr" rid="B59">Scott and Prescott (1961)</xref>.</p></tp:treatment-sec><tp:treatment-sec sec-type="distribution" id="SECID0ETKBG"><title>Distribution.</title><p>Although variety <italic><tp:taxon-name><tp:taxon-name-part taxon-name-part-type="genus" reg="Micrasterias"/><tp:taxon-name-part taxon-name-part-type="species" reg="ornata">ornata</tp:taxon-name-part></tp:taxon-name></italic> is less widespread than var. <tp:taxon-name><tp:taxon-name-part taxon-name-part-type="genus" reg="Micrasterias"/><tp:taxon-name-part taxon-name-part-type="species" reg="ornata"/><tp:taxon-name-part taxon-name-part-type="variety" reg="foliacea">foliacea</tp:taxon-name-part></tp:taxon-name>, it is also widely distributed throughout the world. Similar to the type, it was not recorded anywhere in Europe and in North America it was only recorded from northwestern Canada and two eastern states of the USA. It is more abundant in South America, Africa, and Asia and it was also recorded from Australia. The distribution of var. <tp:taxon-name><tp:taxon-name-part taxon-name-part-type="genus" reg="Micrasterias"/><tp:taxon-name-part taxon-name-part-type="species" reg="ornata"/><tp:taxon-name-part taxon-name-part-type="variety" reg="ornata">ornata</tp:taxon-name-part></tp:taxon-name> is illustrated in Fig. <xref ref-type="fig" rid="F2">2</xref> and more details regarding its patterns of distribution are presented in Suppl. material <xref ref-type="supplementary-material" rid="S3">3</xref>.</p></tp:treatment-sec><tp:treatment-sec sec-type="habitat" id="SECID0EJMBG"><title>Habitat and ecology.</title><p>Variety <italic><tp:taxon-name><tp:taxon-name-part taxon-name-part-type="genus" reg="Micrasterias"/><tp:taxon-name-part taxon-name-part-type="species" reg="ornata">ornata</tp:taxon-name-part></tp:taxon-name></italic> was recorded from a wide range of different ecological niches – it was found in different types of freshwaters, both standing (rainwater pools, rock ponds, rice fields, reservoirs, lakes, swamps, wetlands, flooded savannahs and lagoons) and flowing (creeks, moderate to rapidly flowing rivers). It was growing on the leaves of <italic><tp:taxon-name><tp:taxon-name-part taxon-name-part-type="genus" reg="Hymenachne">Hymenachne</tp:taxon-name-part><tp:taxon-name-part taxon-name-part-type="species" reg="amplexicaulis">amplexicaulis</tp:taxon-name-part></tp:taxon-name></italic> (<tp:taxon-name><tp:taxon-name-part taxon-name-part-type="family">Poaceae</tp:taxon-name-part></tp:taxon-name>) by <xref ref-type="bibr" rid="B57">Salazár Pereira (1991)</xref> and <xref ref-type="bibr" rid="B56">Salazar (2006/2007)</xref>. It was also found in a coastal area in Nigeria (<xref ref-type="bibr" rid="B24">Kadiri 2002</xref>).</p><p>According to <xref ref-type="bibr" rid="B27">Kim (2013)</xref> this variety occurs mostly in oligo-mesotrophic, neutral-alkaline water bodies. The variety had a rare abundance in a natural oligotrophic pond on Jeju Island (South Korea), with pH ranging between 6.1 and 7.5 and conductivity between 44 and 108 μS/cm (<xref ref-type="bibr" rid="B28">Kim 2014</xref>). In Venezuela it was found in a flooded savannah which was acidic, with a low salinity and a high biomass of macrophytes (<xref ref-type="bibr" rid="B57">Salazár Pereira 1991</xref>; <xref ref-type="bibr" rid="B56">Salazar 2006/2007</xref>).</p></tp:treatment-sec><tp:treatment-sec><!--Section generated to contain objects referenced in tp:taxon-treatment.--><fig id="F2" position="float" orientation="portrait"><object-id xmlns:xlink="http://www.w3.org/1999/xlink" content-type="doi" xlink:type="simple">10.3897/phytokeys.226.103500.figure2</object-id><object-id xmlns:xlink="http://www.w3.org/1999/xlink" content-type="arpha" xlink:type="simple">43B1872D-2924-53A8-8B09-EC60C5A18D8A</object-id><label>Figure 2.</label><caption><p>Worldwide distribution of different varieties of <italic><tp:taxon-name><tp:taxon-name-part taxon-name-part-type="genus" reg="Micrasterias">Micrasterias</tp:taxon-name-part><tp:taxon-name-part taxon-name-part-type="species" reg="foliacea">foliacea</tp:taxon-name-part></tp:taxon-name></italic>.</p></caption><graphic xmlns:xlink="http://www.w3.org/1999/xlink" xlink:href="phytokeys-226-033_article-103500__-g002.jpg" position="float" orientation="portrait" xlink:type="simple" id="oo_847713.jpg"><uri content-type="original_file" xlink:type="simple">https://binary.pensoft.net/fig/847713</uri></graphic></fig><supplementary-material xmlns:xlink="http://www.w3.org/1999/xlink" id="S3" position="float" orientation="portrait" xlink:type="simple"><object-id content-type="doi" xlink:type="simple">10.3897/phytokeys.226.103500.suppl3</object-id><object-id content-type="zenodo_dep_id" xlink:type="simple">7923823</object-id><object-id content-type="arpha" xlink:type="simple">ECBF695A-7CF0-59C5-A1ED-027AC28F1056</object-id><label>Supplementary material 3</label><caption><p>Geographical distribution of <tp:taxon-name><tp:taxon-name-part taxon-name-part-type="genus" reg="Micrasterias">M.</tp:taxon-name-part><tp:taxon-name-part taxon-name-part-type="species" reg="foliacea">foliacea</tp:taxon-name-part><tp:taxon-name-part taxon-name-part-type="infraspecific-rank">var.</tp:taxon-name-part><tp:taxon-name-part taxon-name-part-type="variety" reg="ornata">ornata</tp:taxon-name-part></tp:taxon-name> throughout the world</p></caption><statement content-type="dataType"><label>Data type</label><p>Distribution, references</p></statement><statement content-type="notes"><label>Explanation note</label><p>Habitat types and locations are indicated, together with the reference stating its presence.</p></statement><media xlink:href="phytokeys-226-033_article-103500__-s003.docx" mimetype="application" mime-subtype="vnd.openxmlformats-officedocument.wordprocessingml.document" position="float" orientation="portrait" xlink:type="simple" id="oo_847716.docx"><uri content-type="original_file" xlink:type="simple">https://binary.pensoft.net/file/847716</uri></media><permissions><license xlink:type="simple"><license-p>This dataset is made available under the Open Database License (http://opendatacommons.org/licenses/odbl/1.0/). The Open Database License (ODbL) is a license agreement intended to allow users to freely share, modify, and use this Dataset while maintaining this same freedom for others, provided that the original source and author(s) are credited.</license-p></license></permissions><attrib specific-use="authors">Anatoliy Levanets, Sanet Janse van Vuuren</attrib></supplementary-material></tp:treatment-sec><ref-list><ref id="B27"><mixed-citation xmlns:xlink="http://www.w3.org/1999/xlink" xlink:type="simple"><person-group><name name-style="western"><surname>Kim</surname><given-names>HS</given-names></name></person-group> (<year>2013</year>) <source>Algal Flora of Korea (Vol. 6, Number 3). <tp:taxon-name><tp:taxon-name-part taxon-name-part-type="phylum">Charophyta</tp:taxon-name-part></tp:taxon-name>: <tp:taxon-name><tp:taxon-name-part taxon-name-part-type="class">Conjugatophyceae</tp:taxon-name-part></tp:taxon-name> (Desmids II).</source><publisher-name>Desmidiales: Closteriaceae II</publisher-name>, <publisher-loc>Desmidiaceae II. Freshwater Green Algae. Sang Pal Lee Publisher</publisher-loc>, <size units="page">103 pp</size>.</mixed-citation></ref><ref id="B28"><mixed-citation xmlns:xlink="http://www.w3.org/1999/xlink" xlink:type="simple"><person-group><name name-style="western"><surname>Kim</surname><given-names>HS</given-names></name></person-group> (<year>2014</year>) <article-title>Desmids from Korea; 1. <italic><tp:taxon-name><tp:taxon-name-part taxon-name-part-type="genus">Desmidiaceae</tp:taxon-name-part></tp:taxon-name></italic> 1 (<italic><tp:taxon-name><tp:taxon-name-part taxon-name-part-type="genus">Micrasterias</tp:taxon-name-part></tp:taxon-name></italic>).</article-title><source>Journal of Ecology and Environment</source><volume>37</volume>(<issue>4</issue>): <fpage>285</fpage>–<lpage>298</lpage>. <ext-link xlink:href="10.5141/ecoenv.2014.032" ext-link-type="doi" xlink:type="simple">https://doi.org/10.5141/ecoenv.2014.032</ext-link></mixed-citation></ref><ref id="B43"><mixed-citation xmlns:xlink="http://www.w3.org/1999/xlink" xlink:type="simple"><person-group><name name-style="western"><surname>Nordstedt</surname><given-names>CFO</given-names></name></person-group> (<year>1869</year>) <article-title><tp:taxon-name><tp:taxon-name-part taxon-name-part-type="genus">Desmidiaceae</tp:taxon-name-part></tp:taxon-name>.</article-title> In: <person-group><name name-style="western"><surname>Warming</surname><given-names>E</given-names></name></person-group> (<role>Ed.</role>) <issue-title>Symbolae ad floram Brasiliae centralis cognoscendam.</issue-title><source>Videnskabelige Meddelelser fra den Naturhistorisk Forening i Kjøbenhavn for Aaret 14, 15</source>, <fpage>195</fpage>–<lpage>234</lpage>.</mixed-citation></ref><ref id="B73"><mixed-citation xmlns:xlink="http://www.w3.org/1999/xlink" xlink:type="simple"><person-group><name name-style="western"><surname>Zalocar de Domitrovic</surname><given-names>Y</given-names></name></person-group> (<year>1981</year>) <article-title><tp:taxon-name><tp:taxon-name-part taxon-name-part-type="genus">Desmidiales</tp:taxon-name-part></tp:taxon-name> (<italic><tp:taxon-name><tp:taxon-name-part taxon-name-part-type="genus">Chlorophyta</tp:taxon-name-part></tp:taxon-name></italic>) de la provincia de Corrientes (Argentina). II. El género <italic><tp:taxon-name><tp:taxon-name-part taxon-name-part-type="genus">Micrasterias</tp:taxon-name-part></tp:taxon-name></italic>. Physis (Buenos Aires). Sec.</article-title><source>B</source><volume>40</volume>(<issue>98</issue>): <fpage>55</fpage>–<lpage>62</lpage>.</mixed-citation></ref><ref id="B59"><mixed-citation xmlns:xlink="http://www.w3.org/1999/xlink" xlink:type="simple"><person-group><name name-style="western"><surname>Scott</surname><given-names>AM</given-names></name><name name-style="western"><surname>Prescott</surname><given-names>GW</given-names></name></person-group> (<year>1961</year>) <article-title>Indonesian Desmids.</article-title><source>Hydrobiologia</source><volume>17</volume>(<issue>1–2</issue>): <fpage>1</fpage>–<lpage>132</lpage>. <ext-link xlink:href="10.1007/BF00040416" ext-link-type="doi" xlink:type="simple">https://doi.org/10.1007/BF00040416</ext-link></mixed-citation></ref><ref id="B57"><mixed-citation xmlns:xlink="http://www.w3.org/1999/xlink" xlink:type="simple"><person-group><name name-style="western"><surname>Salazár Pereira</surname><given-names>CV</given-names></name></person-group> (<year>1991</year>) <source>Estudio sistemático de la ficoflora perifítica (<tp:taxon-name><tp:taxon-name-part taxon-name-part-type="genus">Desmidiales</tp:taxon-name-part></tp:taxon-name> y <tp:taxon-name><tp:taxon-name-part taxon-name-part-type="family">Euglenaceae</tp:taxon-name-part></tp:taxon-name>) asociada a <italic><tp:taxon-name><tp:taxon-name-part taxon-name-part-type="genus">Himenachne</tp:taxon-name-part><tp:taxon-name-part taxon-name-part-type="species">amplexicaulis</tp:taxon-name-part></tp:taxon-name></italic> en una sabana inundable de Venezuela.</source><publisher-name>Doctorado en Ciencias Naturales</publisher-name>, <publisher-loc>Universidad Nacional de La Plata, Facultad de Ciencias Naturales y Museo, La Plata</publisher-loc>, <size units="page">237 pp</size>.</mixed-citation></ref><ref id="B56"><mixed-citation xmlns:xlink="http://www.w3.org/1999/xlink" xlink:type="simple"><person-group><name name-style="western"><surname>Salazar</surname><given-names>C</given-names></name></person-group> (<year>2006/2007</year>) <article-title><tp:taxon-name><tp:taxon-name-part taxon-name-part-type="genus">Desmidiaceae</tp:taxon-name-part></tp:taxon-name> (<tp:taxon-name><tp:taxon-name-part taxon-name-part-type="subfamily">Zygophyceae</tp:taxon-name-part></tp:taxon-name>) asociadas a <italic><tp:taxon-name><tp:taxon-name-part taxon-name-part-type="genus">Hymenachne</tp:taxon-name-part><tp:taxon-name-part taxon-name-part-type="species">amplexicaulis</tp:taxon-name-part></tp:taxon-name></italic> (<tp:taxon-name><tp:taxon-name-part taxon-name-part-type="family">Poaceae</tp:taxon-name-part></tp:taxon-name>) en una sabana tropical inundable, Venezuela.</article-title><source>Memoria de la Fundación La Salle de Ciencias Naturales</source><volume>166</volume>: <fpage>95</fpage>–<lpage>131</lpage>.</mixed-citation></ref><ref id="B24"><mixed-citation xmlns:xlink="http://www.w3.org/1999/xlink" xlink:type="simple"><person-group><name name-style="western"><surname>Kadiri</surname><given-names>MO</given-names></name></person-group> (<year>2002</year>) <article-title>A checklist of desmids in Nigeria.</article-title><source>Global Journal of Pure and Applied Sciences</source><volume>8</volume>(<issue>2</issue>): <fpage>223</fpage>–<lpage>237</lpage>. <ext-link xlink:href="10.4314/gjpas.v8i2.16036" ext-link-type="doi" xlink:type="simple">https://doi.org/10.4314/gjpas.v8i2.16036</ext-link></mixed-citation></ref></ref-list></tp:taxon-treatment>
