# Supplementary material for: ﻿Morphology, taxonomy, biogeography and ecology of Micrasteriasfoliacea Bailey ex Ralfs (Desmidiales, Zygnematophyceae)
Source: PhytoKeys. 2023 May 9;226:33–51. doi: 10.3897/phytokeys.226.103500 (PMC10189646; doi:10.3897/phytokeys.226.103500)
Supplement: XML Treatment for M. foliacea var. quadrinflata [file phytokeys.226.103500-treatment7.xml]

<!DOCTYPE tp:taxon-treatment
  PUBLIC "-//TaxonX//DTD Taxonomic Treatment Publishing DTD v0 20100105//EN" "tax-treatment-NSO.dtd">
<tp:taxon-treatment xmlns:tp="http://www.plazi.org/taxpub"><tp:treatment-meta><kwd-group><label>Taxon classification</label><kwd>
              <named-content content-type="kingdom">Plantae</named-content>
            </kwd><kwd>
              <named-content content-type="order">Desmidiales</named-content>
            </kwd><kwd>
              <named-content content-type="family">Desmidiaceae</named-content>
            </kwd></kwd-group><mixed-citation publication-type="journal"><person-group><name><surname>Levanets</surname><given-names>Anatoliy</given-names></name><name><surname>Janse van Vuuren</surname><given-names>Sanet</given-names></name></person-group><article-title>﻿Morphology, taxonomy, biogeography and ecology of <italic><tp:taxon-name><tp:taxon-name-part taxon-name-part-type="genus" reg="Micrasterias">Micrasterias</tp:taxon-name-part><tp:taxon-name-part taxon-name-part-type="species" reg="foliacea">foliacea</tp:taxon-name-part></tp:taxon-name></italic> Bailey ex Ralfs (<tp:taxon-name><tp:taxon-name-part taxon-name-part-type="genus" reg="Desmidiales">Desmidiales</tp:taxon-name-part></tp:taxon-name>, <tp:taxon-name><tp:taxon-name-part taxon-name-part-type="genus" reg="Zygnematophyceae">Zygnematophyceae</tp:taxon-name-part></tp:taxon-name>)</article-title><source>PhytoKeys</source><day>09</day><month>05</month><year>2023</year><volume>226</volume><fpage>33</fpage><lpage>51</lpage><pub-id pub-id-type="doi">10.3897/phytokeys.226.103500</pub-id></mixed-citation></tp:treatment-meta><tp:nomenclature><label>﻿7.</label><tp:taxon-name>
            <object-id xmlns:xlink="http://www.w3.org/1999/xlink" content-type="arpha" xlink:type="simple">8D9EA977-5E31-5F5E-90C5-50994A065912</object-id>
            <tp:taxon-name-part taxon-name-part-type="genus" reg="Micrasterias">M.</tp:taxon-name-part>
            <tp:taxon-name-part taxon-name-part-type="species" reg="foliacea">foliacea</tp:taxon-name-part>
            <tp:taxon-name-part taxon-name-part-type="infraspecific-rank">var.</tp:taxon-name-part>
            <tp:taxon-name-part taxon-name-part-type="variety" reg="quadrinflata">quadrinflata</tp:taxon-name-part>
          </tp:taxon-name><tp:taxon-authority>Scott &amp; Prescott, 1961</tp:taxon-authority><tp:nomenclature-citation-list><tp:nomenclature-citation><tp:taxon-name>
                <tp:taxon-name-part taxon-name-part-type="genus" reg="Micrasterias">M.</tp:taxon-name-part>
                <tp:taxon-name-part taxon-name-part-type="species" reg="foliacea">foliacea</tp:taxon-name-part>
              </tp:taxon-name><comment>var. <tp:taxon-name><tp:taxon-name-part taxon-name-part-type="genus" reg="Micrasterias"/><tp:taxon-name-part taxon-name-part-type="species" reg="foliacea"/><tp:taxon-name-part taxon-name-part-type="variety" reg="quadrinflata">quadrinflata</tp:taxon-name-part></tp:taxon-name> Scott &amp; Prescott, 1961. “Hydrobiologia” 17(1–2): 48, Pl. 15, figs 5–8.</comment></tp:nomenclature-citation></tp:nomenclature-citation-list></tp:nomenclature><tp:treatment-sec sec-type="Morphology" id="SECID0EMQBG"><title>Morphology.</title><p><tp:taxon-name><tp:taxon-name-part taxon-name-part-type="genus" reg="Micrasterias">M.</tp:taxon-name-part><tp:taxon-name-part taxon-name-part-type="species" reg="foliacea">foliacea</tp:taxon-name-part><tp:taxon-name-part taxon-name-part-type="infraspecific-rank">var.</tp:taxon-name-part><tp:taxon-name-part taxon-name-part-type="variety" reg="quadrinflata">quadrinflata</tp:taxon-name-part></tp:taxon-name> differs from the type in having two large, prominent semi-ellipsoidal hollow swellings at the base of the lateral lobes, each bearing a long spine at the narrow ends. In addition, there may or may not be, four other long spines on each semicell, two adjacent to each of the swellings. Cells are 69–72 μm long and 63–72 μm wide. The isthmus is 12 μm wide and the teeth are 15–18 μm long (<xref ref-type="bibr" rid="B59">Scott and Prescott 1961</xref>).</p></tp:treatment-sec><tp:treatment-sec sec-type="distribution" id="SECID0EHRBG"><title>Distribution.</title><p>The distribution of this variety is plotted in Fig. <xref ref-type="fig" rid="F2">2</xref> (with more detailed information in Suppl. material <xref ref-type="supplementary-material" rid="S2">2</xref>). It is limited to the Hindustan and Indochina peninsulas and Indonesian archipelago and was recorded from India, Indonesia, Malaysia and Thailand.</p></tp:treatment-sec><tp:treatment-sec sec-type="habitat" id="SECID0EVRBG"><title>Habitats and ecology.</title><p>Variety <italic><tp:taxon-name><tp:taxon-name-part taxon-name-part-type="genus" reg="Micrasterias"/><tp:taxon-name-part taxon-name-part-type="species" reg="quadrinflata">quadrinflata</tp:taxon-name-part></tp:taxon-name></italic> was found in freshwater lakes, rivers, reservoirs, swamps and wetlands (India, Indonesia and Malaysia), as well as in a rice paddy field in Thailand.</p><p>In Malaysia, the shallow parts and edges of the Tasek Bera swamp lake were covered with <italic><tp:taxon-name><tp:taxon-name-part taxon-name-part-type="genus" reg="Lepironia">Lepironia</tp:taxon-name-part><tp:taxon-name-part taxon-name-part-type="species" reg="articulata">articulata</tp:taxon-name-part></tp:taxon-name></italic> associations. Aquatic plants such as <italic><tp:taxon-name><tp:taxon-name-part taxon-name-part-type="genus" reg="Utricularia">Utricularia</tp:taxon-name-part></tp:taxon-name></italic> spp., <italic><tp:taxon-name><tp:taxon-name-part taxon-name-part-type="genus" reg="Hydrilla">Hydrilla</tp:taxon-name-part></tp:taxon-name></italic> sp., <italic><tp:taxon-name><tp:taxon-name-part taxon-name-part-type="genus" reg="Nymphoides">Nymphoides</tp:taxon-name-part><tp:taxon-name-part taxon-name-part-type="species" reg="indica">indica</tp:taxon-name-part></tp:taxon-name></italic> and <italic><tp:taxon-name><tp:taxon-name-part taxon-name-part-type="genus" reg="Pandanus">Pandanus</tp:taxon-name-part><tp:taxon-name-part taxon-name-part-type="species" reg="helicopus">helicopus</tp:taxon-name-part></tp:taxon-name></italic> were present in still water areas, while <italic><tp:taxon-name><tp:taxon-name-part taxon-name-part-type="genus" reg="Utricularia">Utricularia</tp:taxon-name-part></tp:taxon-name></italic> sp., <italic><tp:taxon-name><tp:taxon-name-part taxon-name-part-type="genus" reg="Cryptocoryne">Cryptocoryne</tp:taxon-name-part><tp:taxon-name-part taxon-name-part-type="species" reg="griffithii">griffithii</tp:taxon-name-part></tp:taxon-name></italic>, <italic><tp:taxon-name><tp:taxon-name-part taxon-name-part-type="genus" reg="Scirpus">Scirpus</tp:taxon-name-part><tp:taxon-name-part taxon-name-part-type="species" reg="confervoides">confervoides</tp:taxon-name-part></tp:taxon-name></italic> and <italic><tp:taxon-name><tp:taxon-name-part taxon-name-part-type="genus" reg="Pandanus">Pandanus</tp:taxon-name-part><tp:taxon-name-part taxon-name-part-type="species" reg="helicopus">helicopus</tp:taxon-name-part></tp:taxon-name></italic> were present in running water (<xref ref-type="bibr" rid="B54">Ratnasabapathy and Kumano 1974</xref>). At the time of sampling the temperatures ranged between 23.4 and 33.4 °C (in still water) and between 23.8 and 26.9 °C (in running water) and the pH ranged between 4.7 and 5.3 <xref ref-type="bibr" rid="B54">Ratnasabapathy and Kumano 1974</xref>). In South Sumatra it was also found in acidic waters in Lebak Danau (pH between 5.0 and 5.5; <xref ref-type="bibr" rid="B59">Scott and Prescott 1961</xref>).</p></tp:treatment-sec><tp:treatment-sec><!--Section generated to contain objects referenced in tp:taxon-treatment.--><fig id="F2" position="float" orientation="portrait"><object-id xmlns:xlink="http://www.w3.org/1999/xlink" content-type="doi" xlink:type="simple">10.3897/phytokeys.226.103500.figure2</object-id><object-id xmlns:xlink="http://www.w3.org/1999/xlink" content-type="arpha" xlink:type="simple">43B1872D-2924-53A8-8B09-EC60C5A18D8A</object-id><label>Figure 2.</label><caption><p>Worldwide distribution of different varieties of <italic><tp:taxon-name><tp:taxon-name-part taxon-name-part-type="genus" reg="Micrasterias">Micrasterias</tp:taxon-name-part><tp:taxon-name-part taxon-name-part-type="species" reg="foliacea">foliacea</tp:taxon-name-part></tp:taxon-name></italic>.</p></caption><graphic xmlns:xlink="http://www.w3.org/1999/xlink" xlink:href="phytokeys-226-033_article-103500__-g002.jpg" position="float" orientation="portrait" xlink:type="simple" id="oo_847713.jpg"><uri content-type="original_file" xlink:type="simple">https://binary.pensoft.net/fig/847713</uri></graphic></fig><supplementary-material xmlns:xlink="http://www.w3.org/1999/xlink" id="S2" position="float" orientation="portrait" xlink:type="simple"><object-id content-type="doi" xlink:type="simple">10.3897/phytokeys.226.103500.suppl2</object-id><object-id content-type="zenodo_dep_id" xlink:type="simple">7923821</object-id><object-id content-type="arpha" xlink:type="simple">D6CCE065-A7B0-570E-BB62-5E0A5322BAC4</object-id><label>Supplementary material 2</label><caption><p>Geographical distribution of <tp:taxon-name><tp:taxon-name-part taxon-name-part-type="genus" reg="Micrasterias">M.</tp:taxon-name-part><tp:taxon-name-part taxon-name-part-type="species" reg="foliacea">foliacea</tp:taxon-name-part><tp:taxon-name-part taxon-name-part-type="infraspecific-rank">var.</tp:taxon-name-part><tp:taxon-name-part taxon-name-part-type="variety" reg="elongata">elongata</tp:taxon-name-part></tp:taxon-name>, <italic><tp:taxon-name><tp:taxon-name-part taxon-name-part-type="genus" reg="Micrasterias"/><tp:taxon-name-part taxon-name-part-type="species" reg="multiornata">multiornata</tp:taxon-name-part></tp:taxon-name></italic>, <italic><tp:taxon-name><tp:taxon-name-part taxon-name-part-type="genus" reg="Micrasterias"/><tp:taxon-name-part taxon-name-part-type="species" reg="nodosa">nodosa</tp:taxon-name-part></tp:taxon-name></italic>, <italic><tp:taxon-name><tp:taxon-name-part taxon-name-part-type="genus" reg="Micrasterias"/><tp:taxon-name-part taxon-name-part-type="species" reg="nurulislamii">nurulislamii</tp:taxon-name-part></tp:taxon-name></italic>, <italic>quandrinflata</italic> and <italic><tp:taxon-name><tp:taxon-name-part taxon-name-part-type="genus" reg="Micrasterias"/><tp:taxon-name-part taxon-name-part-type="species" reg="spinosa">spinosa</tp:taxon-name-part></tp:taxon-name></italic> throughout the world</p></caption><statement content-type="dataType"><label>Data type</label><p>Distribution, references</p></statement><statement content-type="notes"><label>Explanation note</label><p>Habitat types and locations are indicated, together with the reference stating its presence.</p></statement><media xlink:href="phytokeys-226-033_article-103500__-s002.docx" mimetype="application" mime-subtype="vnd.openxmlformats-officedocument.wordprocessingml.document" position="float" orientation="portrait" xlink:type="simple" id="oo_847715.docx"><uri content-type="original_file" xlink:type="simple">https://binary.pensoft.net/file/847715</uri></media><permissions><license xlink:type="simple"><license-p>This dataset is made available under the Open Database License (http://opendatacommons.org/licenses/odbl/1.0/). The Open Database License (ODbL) is a license agreement intended to allow users to freely share, modify, and use this Dataset while maintaining this same freedom for others, provided that the original source and author(s) are credited.</license-p></license></permissions><attrib specific-use="authors">Anatoliy Levanets, Sanet Janse van Vuuren</attrib></supplementary-material></tp:treatment-sec><ref-list><ref id="B59"><mixed-citation xmlns:xlink="http://www.w3.org/1999/xlink" xlink:type="simple"><person-group><name name-style="western"><surname>Scott</surname><given-names>AM</given-names></name><name name-style="western"><surname>Prescott</surname><given-names>GW</given-names></name></person-group> (<year>1961</year>) <article-title>Indonesian Desmids.</article-title><source>Hydrobiologia</source><volume>17</volume>(<issue>1–2</issue>): <fpage>1</fpage>–<lpage>132</lpage>. <ext-link xlink:href="10.1007/BF00040416" ext-link-type="doi" xlink:type="simple">https://doi.org/10.1007/BF00040416</ext-link></mixed-citation></ref><ref id="B54"><mixed-citation xmlns:xlink="http://www.w3.org/1999/xlink" xlink:type="simple"><person-group><name name-style="western"><surname>Ratnasabapathy</surname><given-names>M</given-names></name><name name-style="western"><surname>Kumano</surname><given-names>S</given-names></name></person-group> (<year>1974</year>) <article-title>Desmids from Tasek Bera, West Malaysia.</article-title><source>The Bulletin of the Japanese Society of Phycology (Sôrui)</source><volume>22</volume>(<issue>1</issue>): <fpage>22</fpage>–<lpage>28</lpage>. [In Japanese]</mixed-citation></ref></ref-list></tp:taxon-treatment>
