# Supplementary material for: ﻿Morphology, taxonomy, biogeography and ecology of Micrasteriasfoliacea Bailey ex Ralfs (Desmidiales, Zygnematophyceae)
Source: PhytoKeys. 2023 May 9;226:33–51. doi: 10.3897/phytokeys.226.103500 (PMC10189646; doi:10.3897/phytokeys.226.103500)
Supplement: XML Treatment for M. foliacea var. spinosa [file phytokeys.226.103500-treatment8.xml]

<!DOCTYPE tp:taxon-treatment
  PUBLIC "-//TaxonX//DTD Taxonomic Treatment Publishing DTD v0 20100105//EN" "tax-treatment-NSO.dtd">
<tp:taxon-treatment xmlns:tp="http://www.plazi.org/taxpub"><tp:treatment-meta><kwd-group><label>Taxon classification</label><kwd>
              <named-content content-type="kingdom">Plantae</named-content>
            </kwd><kwd>
              <named-content content-type="order">Desmidiales</named-content>
            </kwd><kwd>
              <named-content content-type="family">Desmidiaceae</named-content>
            </kwd></kwd-group><mixed-citation publication-type="journal"><person-group><name><surname>Levanets</surname><given-names>Anatoliy</given-names></name><name><surname>Janse van Vuuren</surname><given-names>Sanet</given-names></name></person-group><article-title>﻿Morphology, taxonomy, biogeography and ecology of <italic><tp:taxon-name><tp:taxon-name-part taxon-name-part-type="genus" reg="Micrasterias">Micrasterias</tp:taxon-name-part><tp:taxon-name-part taxon-name-part-type="species" reg="foliacea">foliacea</tp:taxon-name-part></tp:taxon-name></italic> Bailey ex Ralfs (<tp:taxon-name><tp:taxon-name-part taxon-name-part-type="genus" reg="Desmidiales">Desmidiales</tp:taxon-name-part></tp:taxon-name>, <tp:taxon-name><tp:taxon-name-part taxon-name-part-type="genus" reg="Zygnematophyceae">Zygnematophyceae</tp:taxon-name-part></tp:taxon-name>)</article-title><source>PhytoKeys</source><day>09</day><month>05</month><year>2023</year><volume>226</volume><fpage>33</fpage><lpage>51</lpage><pub-id pub-id-type="doi">10.3897/phytokeys.226.103500</pub-id></mixed-citation></tp:treatment-meta><tp:nomenclature><label>﻿8.</label><tp:taxon-name>
            <object-id xmlns:xlink="http://www.w3.org/1999/xlink" content-type="arpha" xlink:type="simple">4BB707E4-4844-57E4-AA91-0C56E6807B5B</object-id>
            <tp:taxon-name-part taxon-name-part-type="genus" reg="Micrasterias">M.</tp:taxon-name-part>
            <tp:taxon-name-part taxon-name-part-type="species" reg="foliacea">foliacea</tp:taxon-name-part>
            <tp:taxon-name-part taxon-name-part-type="infraspecific-rank">var.</tp:taxon-name-part>
            <tp:taxon-name-part taxon-name-part-type="variety" reg="spinosa">spinosa</tp:taxon-name-part>
          </tp:taxon-name><tp:taxon-authority>G.A. Prowse ex Levanets &amp; Guiry, 2021: 2.</tp:taxon-authority><tp:nomenclature-citation-list><tp:nomenclature-citation><tp:taxon-name>
                <tp:taxon-name-part taxon-name-part-type="genus" reg="Micrasterias">Micrasterias</tp:taxon-name-part>
                <tp:taxon-name-part taxon-name-part-type="species" reg="foliacea">foliacea</tp:taxon-name-part>
                <tp:taxon-name-part taxon-name-part-type="infraspecific-rank">var.</tp:taxon-name-part>
                <tp:taxon-name-part taxon-name-part-type="variety" reg="spinosa">spinosa</tp:taxon-name-part>
              </tp:taxon-name><comment>G.A. Prowse, <italic>nom. inval</italic>. 1969. “Gardens’ Bulletin”, Singapore 24: 341, Pl. 4, text-fig. 2(a). Basionym.</comment></tp:nomenclature-citation></tp:nomenclature-citation-list></tp:nomenclature><tp:treatment-sec sec-type="Morphology" id="SECID0EMXBG"><title>Morphology.</title><p>The variety differs from all other forms because the isthmus is widely opened and due to the large width of the gap between the subterminal and terminal lobes. Pairs of prominent sharp teeth are borne on either side of the isthmus and on both sides of the base of terminal lobes. Cells 72–75 μm long., 68–70 μm wide, isthmus 8 μm wide (<xref ref-type="bibr" rid="B51">Prowse 1969</xref>).</p></tp:treatment-sec><tp:treatment-sec sec-type="distribution" id="SECID0EWXBG"><title>Distribution.</title><p>Its current known distribution is limited to only one location in the Malayan peninsula (Suppl. material <xref ref-type="supplementary-material" rid="S2">2</xref> and Fig. <xref ref-type="fig" rid="F2">2</xref>).</p></tp:treatment-sec><tp:treatment-sec sec-type="habitat" id="SECID0EEYBG"><title>Habitat and ecology.</title><p>Variety <italic><tp:taxon-name><tp:taxon-name-part taxon-name-part-type="genus" reg="Micrasterias"/><tp:taxon-name-part taxon-name-part-type="species" reg="spinosa">spinosa</tp:taxon-name-part></tp:taxon-name></italic> was commonly found, together with var. <tp:taxon-name><tp:taxon-name-part taxon-name-part-type="genus" reg="Micrasterias"/><tp:taxon-name-part taxon-name-part-type="species" reg="spinosa"/><tp:taxon-name-part taxon-name-part-type="variety" reg="quadrinflata">quadrinflata</tp:taxon-name-part></tp:taxon-name>, in the Tasek Bera forest swamp lake for which ecological conditions are described in the paragraph on var. <tp:taxon-name><tp:taxon-name-part taxon-name-part-type="genus" reg="Micrasterias"/><tp:taxon-name-part taxon-name-part-type="species" reg="spinosa"/><tp:taxon-name-part taxon-name-part-type="variety" reg="quadrinflora">quadrinflora</tp:taxon-name-part></tp:taxon-name> above.</p></tp:treatment-sec><tp:treatment-sec><!--Section generated to contain objects referenced in tp:taxon-treatment.--><supplementary-material xmlns:xlink="http://www.w3.org/1999/xlink" id="S2" position="float" orientation="portrait" xlink:type="simple"><object-id content-type="doi" xlink:type="simple">10.3897/phytokeys.226.103500.suppl2</object-id><object-id content-type="zenodo_dep_id" xlink:type="simple">7923821</object-id><object-id content-type="arpha" xlink:type="simple">D6CCE065-A7B0-570E-BB62-5E0A5322BAC4</object-id><label>Supplementary material 2</label><caption><p>Geographical distribution of <tp:taxon-name><tp:taxon-name-part taxon-name-part-type="genus" reg="Micrasterias">M.</tp:taxon-name-part><tp:taxon-name-part taxon-name-part-type="species" reg="foliacea">foliacea</tp:taxon-name-part><tp:taxon-name-part taxon-name-part-type="infraspecific-rank">var.</tp:taxon-name-part><tp:taxon-name-part taxon-name-part-type="variety" reg="elongata">elongata</tp:taxon-name-part></tp:taxon-name>, <italic><tp:taxon-name><tp:taxon-name-part taxon-name-part-type="genus" reg="Micrasterias"/><tp:taxon-name-part taxon-name-part-type="species" reg="multiornata">multiornata</tp:taxon-name-part></tp:taxon-name></italic>, <italic><tp:taxon-name><tp:taxon-name-part taxon-name-part-type="genus" reg="Micrasterias"/><tp:taxon-name-part taxon-name-part-type="species" reg="nodosa">nodosa</tp:taxon-name-part></tp:taxon-name></italic>, <italic><tp:taxon-name><tp:taxon-name-part taxon-name-part-type="genus" reg="Micrasterias"/><tp:taxon-name-part taxon-name-part-type="species" reg="nurulislamii">nurulislamii</tp:taxon-name-part></tp:taxon-name></italic>, <italic>quandrinflata</italic> and <italic><tp:taxon-name><tp:taxon-name-part taxon-name-part-type="genus" reg="Micrasterias"/><tp:taxon-name-part taxon-name-part-type="species" reg="spinosa">spinosa</tp:taxon-name-part></tp:taxon-name></italic> throughout the world</p></caption><statement content-type="dataType"><label>Data type</label><p>Distribution, references</p></statement><statement content-type="notes"><label>Explanation note</label><p>Habitat types and locations are indicated, together with the reference stating its presence.</p></statement><media xlink:href="phytokeys-226-033_article-103500__-s002.docx" mimetype="application" mime-subtype="vnd.openxmlformats-officedocument.wordprocessingml.document" position="float" orientation="portrait" xlink:type="simple" id="oo_847715.docx"><uri content-type="original_file" xlink:type="simple">https://binary.pensoft.net/file/847715</uri></media><permissions><license xlink:type="simple"><license-p>This dataset is made available under the Open Database License (http://opendatacommons.org/licenses/odbl/1.0/). The Open Database License (ODbL) is a license agreement intended to allow users to freely share, modify, and use this Dataset while maintaining this same freedom for others, provided that the original source and author(s) are credited.</license-p></license></permissions><attrib specific-use="authors">Anatoliy Levanets, Sanet Janse van Vuuren</attrib></supplementary-material><fig id="F2" position="float" orientation="portrait"><object-id xmlns:xlink="http://www.w3.org/1999/xlink" content-type="doi" xlink:type="simple">10.3897/phytokeys.226.103500.figure2</object-id><object-id xmlns:xlink="http://www.w3.org/1999/xlink" content-type="arpha" xlink:type="simple">43B1872D-2924-53A8-8B09-EC60C5A18D8A</object-id><label>Figure 2.</label><caption><p>Worldwide distribution of different varieties of <italic><tp:taxon-name><tp:taxon-name-part taxon-name-part-type="genus" reg="Micrasterias">Micrasterias</tp:taxon-name-part><tp:taxon-name-part taxon-name-part-type="species" reg="foliacea">foliacea</tp:taxon-name-part></tp:taxon-name></italic>.</p></caption><graphic xmlns:xlink="http://www.w3.org/1999/xlink" xlink:href="phytokeys-226-033_article-103500__-g002.jpg" position="float" orientation="portrait" xlink:type="simple" id="oo_847713.jpg"><uri content-type="original_file" xlink:type="simple">https://binary.pensoft.net/fig/847713</uri></graphic></fig></tp:treatment-sec><ref-list><ref id="B51"><mixed-citation xmlns:xlink="http://www.w3.org/1999/xlink" xlink:type="simple"><person-group><name name-style="western"><surname>Prowse</surname><given-names>GA</given-names></name></person-group> (<year>1969</year>) <article-title>Some new desmid taxa from Malaya and Singapore.</article-title><source>Gardens’ Bulletin (Singapore)</source><volume>24</volume>: <fpage>337</fpage>–<lpage>346</lpage>.</mixed-citation></ref></ref-list></tp:taxon-treatment>
